# Supplementary material for: N-Benzyl-2-(2-bromo­phen­yl)-2-(2-nitro­phen­oxy)acetamide
Source: Acta Crystallogr Sect E Struct Rep Online. 2010 May 8;66(Pt 6):o1274. doi: 10.1107/S1600536810014996 (PMC2979402; doi:10.1107/S1600536810014996)
Supplement: Supplementary file 1 [file e-66-o1274-sup1.cif]

##############################################################################
###                                                                        ###
###        Electronic paper (Acta Crystallographica Section E)             ###
###                                                                        ###
##############################################################################
#                                                                            #
# This CIF contains the data in a paper accepted for publication in Acta     #
# Crystallographica Section E. It conforms to the requirements of Notes      #
# for Authors for Section E, and has been peer reviewed under the auspices   #
# of the IUCr Commission on Journals.                                        #
#                                                                            #
# Full details of the Crystallographic Information File format               #
# are given in the paper "The Crystallographic Information File (CIF):       #
# a New Standard Archive File for Crystallography" by S. R. Hall, F. H.      #
# Allen and I. D. Brown [Acta Cryst. (1991), A47, 655-685].                  #
#                                                                            #
# The current version of the core CIF dictionary is obtainable from          #
# ftp://ftp.iucr.org/pub/cif_core.dic. The current version number is 2.4.    #
#                                                                            #
# Software is freely available for graphical display of the structure(s) in  #
# this CIF.  For information consult the CIF home page http://www.iucr.org/  #
# cif/home.html                                                              #
#                                                                            #
# This file may be used for bona fide research purposes within the           #
# scientific community so long as proper attribution is given to the journal # 
# article from which it was obtained.                                        #
#                                                                            #
##############################################################################
                                             
data_global
_audit_creation_method     SHELXL-97
_journal_date_recd_electronic     2010-04-22
_journal_date_accepted     2010-04-23
_journal_name_full     'Acta Crystallographica, Section E'
_journal_year     2010
_journal_volume     66
_journal_issue      6
_journal_page_first     o1274
_journal_page_last     o1274
_journal_paper_category     QO
_journal_coeditor_code     IM2196
_publ_contact_author_name     'Jin-Long Wu'
_publ_contact_author_address
;
Laboratory of Asymmetric Catalysis and Synthesis
Department of Chemistry
Zhejiang UniversityHangzhou, Zhejiang 310027
People's Republic of China
;
_publ_contact_author_email     'wyz@zju.edu.cn'
_publ_contact_author_fax     '+86-571-87953128'
_publ_contact_author_phone     '+86-571-87953128'
_publ_section_title
;
<i>N</i>-Benzyl-2-(2-bromophenyl)-2-(2-nitrophenoxy)acetamide
;
loop_
    _publ_author_name
    _publ_author_address
    'Huo Ming Li'
;
Laboratory of Asymmetric Catalysis and Synthesis
Department of Chemistry
Zhejiang University
Hangzhou, Zhejiang 310027
People's Republic of China
;
    'Jin-Long Wu'
;
Laboratory of Asymmetric Catalysis and Synthesis
Department of Chemistry
Zhejiang University
Hangzhou, Zhejiang 310027
People's Republic of China
;
_chemical_name_systematic
;
;
data_I
_chemical_name_systematic
;
<i>N</i>-Benzyl-2-(2-bromophenyl)-2-(2-nitrophenoxy)acetamide
;
_chemical_name_common     ?
_chemical_formula_moiety     'C21 H17 Br N2 O4'
_chemical_formula_sum     'C21 H17 Br N2 O4'
_chemical_formula_iupac     'C21 H17 Br N2 O4'
_chemical_formula_weight     441.28
_chemical_melting_point     ?
_symmetry_cell_setting     'triclinic'
_symmetry_space_group_name_H-M     'P -1'
_symmetry_space_group_name_Hall     '-P 1'
loop_
    _symmetry_equiv_pos_as_xyz
    'x, y, z'
    '-x, -y, -z'
_cell_length_a     7.5818(5)
_cell_length_b     10.4650(7)
_cell_length_c     13.1095(10)
_cell_angle_alpha     73.939(6)
_cell_angle_beta     82.878(6)
_cell_angle_gamma     74.447(6)
_cell_volume     961.56(12)
_cell_formula_units_Z     2
_cell_measurement_reflns_used     3052
_cell_measurement_theta_min     3.5106
_cell_measurement_theta_max     66.8920
_cell_measurement_temperature     293(2)
_exptl_crystal_description     block
_exptl_crystal_colour     colorless
_exptl_crystal_size_max     0.38
_exptl_crystal_size_mid     0.26
_exptl_crystal_size_min     0.18
_exptl_crystal_density_diffrn     1.524
_exptl_crystal_density_meas     ?
_exptl_crystal_density_method     'not measured'
_exptl_crystal_F_000     448
_exptl_absorpt_coefficient_mu     3.174
_exptl_absorpt_correction_type     'multi-scan'
_exptl_absorpt_process_details
;
(CrysAlis Pro; Oxford Diffraction, 2009)
;
_exptl_absorpt_correction_T_min     0.427
_exptl_absorpt_correction_T_max     0.565
_exptl_special_details
;
(CrysAlis Pro; Oxford Diffraction, 2009)
Version 1.171.33.53 (release 17-11-2009 CrysAlis171 .NET)
(compiled Nov 17 2009,16:58:22)
Empirical absorption correction using spherical harmonics,
 implemented in SCALE3 ABSPACK scaling algorithm.
;
_diffrn_ambient_temperature     293(2)
_diffrn_radiation_type     CuK\a
_diffrn_radiation_wavelength     1.54184
_diffrn_radiation_source     'fine-focus sealed tube'
_diffrn_radiation_monochromator     graphite
_diffrn_measurement_device_type
                                'Oxford Diffraction Xcalibur Atlas Gemini ultra'
_diffrn_measurement_method     '\w scans'
_diffrn_detector_area_resol_mean     10.3592
_diffrn_reflns_number     7135
_diffrn_reflns_av_R_equivalents     0.0303
_diffrn_reflns_av_sigmaI/netI     0.0261
_diffrn_reflns_theta_min     3.51
_diffrn_reflns_theta_max     66.58
_diffrn_reflns_theta_full     66.58
_diffrn_measured_fraction_theta_max     0.993
_diffrn_measured_fraction_theta_full     0.993
_diffrn_reflns_limit_h_min     -9
_diffrn_reflns_limit_h_max     8
_diffrn_reflns_limit_k_min     -11
_diffrn_reflns_limit_k_max     12
_diffrn_reflns_limit_l_min     -15
_diffrn_reflns_limit_l_max     15
_diffrn_standards_number     ?
_diffrn_standards_interval_count     ?
_diffrn_standards_interval_time     ?
_diffrn_standards_decay_%     ?
_refine_special_details
;
Refinement of <i>F</i>^2^ against ALL reflections. The weighted <i>R</i>-factor
wR and goodness of fit <i>S</i> are based on <i>F</i>^2^, conventional
<i>R</i>-factors <i>R</i> are based on <i>F</i>, with <i>F</i> set to zero for
negative <i>F</i>^2^. The threshold expression of <i>F</i>^2^ >
\s(<i>F</i>^2^) is used only for calculating <i>R</i>-factors(gt) etc. and is
not relevant to the choice of reflections for refinement. <i>R</i>-factors
based on <i>F</i>^2^ are statistically about twice as large as those based on
<i>F</i>, and <i>R</i>- factors based on ALL data will be even larger.
;
_reflns_number_total     3363
_reflns_number_gt     2522
_reflns_threshold_expression     I>2sigma(I)
_refine_ls_structure_factor_coef     Fsqd
_refine_ls_matrix_type     full
_refine_ls_R_factor_all     0.0544
_refine_ls_R_factor_gt     0.0378
_refine_ls_wR_factor_gt     0.0960
_refine_ls_wR_factor_ref     0.1046
_refine_ls_goodness_of_fit_ref     1.032
_refine_ls_restrained_S_all     1.032
_refine_ls_number_reflns     3363
_refine_ls_number_parameters     254
_refine_ls_number_restraints     0
_refine_ls_hydrogen_treatment     constr
_refine_ls_weighting_scheme     calc
_refine_ls_weighting_details
         'calc w=1/[\s^2^(Fo^2^)+(0.0523P)^2^+0.3500P] where P=(Fo^2^+2Fc^2^)/3'
_atom_sites_solution_hydrogens     geom
_atom_sites_solution_primary     direct
_atom_sites_solution_secondary     difmap
_refine_ls_shift/su_max     0.000
_refine_ls_shift/su_mean     0.000
_refine_diff_density_max     0.371
_refine_diff_density_min     -0.392
_refine_ls_extinction_method     'SHELXL97 (Sheldrick, 2008)'
_refine_ls_extinction_coef     0.0258(10)
_refine_ls_extinction_expression
                                  'Fc^*^=kFc[1+0.001xFc^2^\l^3^/sin(2\q)]^-1/4^'
loop_
    _atom_type_symbol
    _atom_type_description
    _atom_type_scat_dispersion_real
    _atom_type_scat_dispersion_imag
    _atom_type_scat_source
    'C' 'C' 0.0181 0.0091
                         'International Tables Vol C Tables 4.2.6.8 and 6.1.1.4'
    'H' 'H' 0.0000 0.0000
                         'International Tables Vol C Tables 4.2.6.8 and 6.1.1.4'
    'N' 'N' 0.0311 0.0180
                         'International Tables Vol C Tables 4.2.6.8 and 6.1.1.4'
    'Br' 'Br' -0.6763 1.2805
                         'International Tables Vol C Tables 4.2.6.8 and 6.1.1.4'
    'O' 'O' 0.0492 0.0322
                         'International Tables Vol C Tables 4.2.6.8 and 6.1.1.4'
_computing_data_collection
;
CrysAlis Pro (Oxford Diffraction, 2009)
;
_computing_cell_refinement
;
CrysAlis Pro (Oxford Diffraction, 2009)
;
_computing_data_reduction
;
CrysAlis Pro (Oxford Diffraction, 2009)
;
_computing_structure_solution     'SHELXS97 (Sheldrick, 2008)'
_computing_structure_refinement     'SHELXL97 (Sheldrick, 2008)'
_computing_molecular_graphics
;
OLEX2 (Dolomanov <i>et al.</i>,  2009)
;
_computing_publication_material
;
OLEX2 (Dolomanov <i>et al.</i>,  2009)
;
loop_
    _atom_site_type_symbol
    _atom_site_label
    _atom_site_fract_x
    _atom_site_fract_y
    _atom_site_fract_z
    _atom_site_U_iso_or_equiv
    _atom_site_adp_type
    _atom_site_calc_flag
    _atom_site_refinement_flags
    _atom_site_occupancy
    _atom_site_disorder_assembly
    _atom_site_disorder_group
    Br Br27 0.67572(5) 0.56595(4) 0.87665(3) 0.0848(2) Uani d . 1 . .
    O O2 0.3651(3) 0.99683(19) 0.82814(14) 0.0599(5) Uani d . 1 . .
    O O24 0.6787(3) 0.8846(3) 0.63093(18) 0.0856(7) Uani d . 1 . .
    O O25 0.2519(5) 1.2538(2) 0.8109(2) 0.1010(9) Uani d . 1 . .
    O O26 0.0566(5) 1.3176(3) 0.9264(3) 0.1318(13) Uani d . 1 . .
    N N22 0.5004(4) 1.0913(3) 0.64616(19) 0.0712(7) Uani d . 1 . .
    H H22 0.4153 1.1318 0.6846 0.085 Uiso calc R 1 . .
    N N23 0.1698(4) 1.2288(3) 0.8964(2) 0.0653(7) Uani d . 1 . .
    C C1 0.6438(6) 1.3641(4) 0.5979(3) 0.0878(11) Uani d . 1 . .
    H H1 0.5190 1.4028 0.6064 0.105 Uiso calc R 1 . .
    C C2 0.7724(10) 1.4280(5) 0.6178(3) 0.1174(18) Uani d . 1 . .
    H H2 0.7341 1.5090 0.6395 0.141 Uiso calc R 1 . .
    C C3 0.9541(11) 1.3690(8) 0.6046(4) 0.126(2) Uani d . 1 . .
    H H3 1.0401 1.4101 0.6182 0.152 Uiso calc R 1 . .
    C C4 1.0118(7) 1.2529(7) 0.5724(4) 0.1164(18) Uani d . 1 . .
    H H4 1.1365 1.2150 0.5628 0.140 Uiso calc R 1 . .
    C C5 0.8863(5) 1.1907(4) 0.5537(3) 0.0829(10) Uani d . 1 . .
    H H5 0.9267 1.1098 0.5320 0.099 Uiso calc R 1 . .
    C C6 0.7016(4) 1.2457(4) 0.5664(2) 0.0629(8) Uani d . 1 . .
    C C7 0.5676(6) 1.1746(5) 0.5464(3) 0.0911(13) Uani d . 1 . .
    H H7B 0.4646 1.2424 0.5108 0.109 Uiso calc R 1 . .
    H H7A 0.6259 1.1159 0.4998 0.109 Uiso calc R 1 . .
    C C8 0.5655(4) 0.9562(4) 0.6794(2) 0.0615(8) Uani d . 1 . .
    C C9 0.4855(4) 0.8876(3) 0.7880(2) 0.0515(6) Uani d . 1 . .
    H H9 0.5849 0.8396 0.8363 0.062 Uiso calc R 1 . .
    C C10 0.3835(4) 0.7874(3) 0.7772(2) 0.0477(6) Uani d . 1 . .
    C C11 0.4463(4) 0.6461(3) 0.8127(2) 0.0577(7) Uani d . 1 . .
    C C12 0.3448(5) 0.5585(3) 0.8030(3) 0.0745(9) Uani d . 1 . .
    H H12 0.3896 0.4642 0.8271 0.089 Uiso calc R 1 . .
    C C13 0.1799(5) 0.6103(4) 0.7584(3) 0.0750(9) Uani d . 1 . .
    H H13 0.1110 0.5511 0.7532 0.090 Uiso calc R 1 . .
    C C14 0.1141(4) 0.7491(4) 0.7209(2) 0.0673(8) Uani d . 1 . .
    H H14 0.0017 0.7842 0.6895 0.081 Uiso calc R 1 . .
    C C15 0.2163(4) 0.8368(3) 0.7301(2) 0.0558(7) Uani d . 1 . .
    H H15 0.1716 0.9309 0.7040 0.067 Uiso calc R 1 . .
    C C16 0.3115(4) 0.9775(3) 0.93255(19) 0.0460(6) Uani d . 1 . .
    C C17 0.3463(4) 0.8503(3) 1.0060(2) 0.0544(7) Uani d . 1 . .
    H H17 0.4134 0.7728 0.9846 0.065 Uiso calc R 1 . .
    C C18 0.2821(4) 0.8388(3) 1.1098(2) 0.0631(8) Uani d . 1 . .
    H H18 0.3077 0.7534 1.1583 0.076 Uiso calc R 1 . .
    C C19 0.1805(4) 0.9514(4) 1.1434(2) 0.0698(9) Uani d . 1 . .
    H H19 0.1373 0.9420 1.2140 0.084 Uiso calc R 1 . .
    C C20 0.1435(4) 1.0772(3) 1.0723(2) 0.0628(8) Uani d . 1 . .
    H H20 0.0739 1.1537 1.0943 0.075 Uiso calc R 1 . .
    C C21 0.2096(4) 1.0908(3) 0.9674(2) 0.0488(6) Uani d . 1 . .
loop_
    _atom_site_aniso_label
    _atom_site_aniso_U_11
    _atom_site_aniso_U_22
    _atom_site_aniso_U_33
    _atom_site_aniso_U_12
    _atom_site_aniso_U_13
    _atom_site_aniso_U_23
    Br27 0.0661(3) 0.0668(3) 0.1161(4) 0.00496(17) -0.0286(2) -0.0247(2)
    O2 0.0875(14) 0.0447(10) 0.0454(10) -0.0160(10) 0.0037(9) -0.0113(8)
    O24 0.0676(14) 0.124(2) 0.0680(14) -0.0247(14) 0.0139(12) -0.0354(14)
    O25 0.165(3) 0.0495(13) 0.0740(16) -0.0125(15) -0.0038(18) -0.0060(12)
    O26 0.135(3) 0.0565(16) 0.171(3) 0.0045(17) 0.036(2) -0.0219(18)
    N22 0.0792(18) 0.085(2) 0.0506(14) -0.0405(16) 0.0013(13) -0.0016(13)
    N23 0.0701(16) 0.0466(14) 0.084(2) -0.0138(13) -0.0136(14) -0.0209(13)
    C1 0.103(3) 0.087(3) 0.062(2) -0.022(2) 0.0102(19) -0.0068(19)
    C2 0.201(6) 0.094(3) 0.068(3) -0.065(4) 0.000(3) -0.015(2)
    C3 0.175(6) 0.149(5) 0.083(3) -0.113(5) -0.031(4) 0.009(3)
    C4 0.085(3) 0.156(5) 0.099(3) -0.057(3) -0.020(2) 0.014(3)
    C5 0.081(2) 0.089(3) 0.069(2) -0.025(2) -0.0016(18) -0.0021(18)
    C6 0.071(2) 0.078(2) 0.0367(14) -0.0313(17) -0.0043(13) 0.0037(14)
    C7 0.104(3) 0.126(3) 0.0500(18) -0.070(3) -0.0088(18) 0.0084(19)
    C8 0.0524(17) 0.088(2) 0.0523(17) -0.0299(17) -0.0051(14) -0.0172(16)
    C9 0.0577(16) 0.0545(15) 0.0455(14) -0.0160(13) -0.0042(12) -0.0152(12)
    C10 0.0467(14) 0.0546(15) 0.0455(14) -0.0130(12) 0.0004(11) -0.0192(12)
    C11 0.0501(15) 0.0574(17) 0.0684(18) -0.0065(13) -0.0058(13) -0.0256(14)
    C12 0.077(2) 0.0560(18) 0.100(3) -0.0164(16) -0.0095(19) -0.0330(17)
    C13 0.075(2) 0.079(2) 0.088(2) -0.0344(19) -0.0033(18) -0.0341(19)
    C14 0.0490(16) 0.098(3) 0.0607(18) -0.0223(17) -0.0044(14) -0.0242(17)
    C15 0.0513(15) 0.0632(17) 0.0507(15) -0.0112(14) -0.0016(12) -0.0142(13)
    C16 0.0512(14) 0.0500(14) 0.0443(14) -0.0208(12) -0.0049(11) -0.0148(11)
    C17 0.0654(17) 0.0504(15) 0.0479(15) -0.0143(13) -0.0077(13) -0.0114(12)
    C18 0.0674(19) 0.071(2) 0.0466(16) -0.0188(16) -0.0079(14) -0.0045(14)
    C19 0.0681(19) 0.094(3) 0.0481(16) -0.0191(18) -0.0003(14) -0.0220(17)
    C20 0.0556(17) 0.075(2) 0.0663(19) -0.0107(15) -0.0044(14) -0.0361(16)
    C21 0.0486(14) 0.0482(14) 0.0561(16) -0.0161(12) -0.0107(12) -0.0165(12)
_geom_special_details
;
All esds (except the esd in the dihedral angle between two l.s. planes) are
estimated using the full covariance matrix. The cell esds are taken into
account individually in the estimation of esds in distances, angles and
torsion angles; correlations between esds in cell parameters are only used
when they are defined by crystal symmetry. An approximate (isotropic)
treatment of cell esds is used for estimating esds involving l.s. planes.
;
loop_
    _geom_bond_atom_site_label_1
    _geom_bond_atom_site_label_2
    _geom_bond_site_symmetry_2
    _geom_bond_distance
    _geom_bond_publ_flag
    Br27 C11 . 1.903(3) ?
    O2 C16 . 1.354(3) ?
    O2 C9 . 1.439(3) ?
    O24 C8 . 1.218(4) ?
    O25 N23 . 1.209(4) ?
    O26 N23 . 1.203(4) ?
    N22 C8 . 1.331(4) ?
    N22 C7 . 1.473(4) ?
    N22 H22 . 0.8600 ?
    N23 C21 . 1.461(4) ?
    C1 C6 . 1.358(5) ?
    C1 C2 . 1.406(7) ?
    C1 H1 . 0.9300 ?
    C2 C3 . 1.361(8) ?
    C2 H2 . 0.9300 ?
    C3 C4 . 1.341(8) ?
    C3 H3 . 0.9300 ?
    C4 C5 . 1.367(6) ?
    C4 H4 . 0.9300 ?
    C5 C6 . 1.372(5) ?
    C5 H5 . 0.9300 ?
    C6 C7 . 1.494(5) ?
    C7 H7B . 0.9700 ?
    C7 H7A . 0.9700 ?
    C8 C9 . 1.538(4) ?
    C9 C10 . 1.504(4) ?
    C9 H9 . 0.9800 ?
    C10 C15 . 1.386(4) ?
    C10 C11 . 1.388(4) ?
    C11 C12 . 1.384(4) ?
    C12 C13 . 1.357(5) ?
    C12 H12 . 0.9300 ?
    C13 C14 . 1.370(5) ?
    C13 H13 . 0.9300 ?
    C14 C15 . 1.387(4) ?
    C14 H14 . 0.9300 ?
    C15 H15 . 0.9300 ?
    C16 C17 . 1.391(4) ?
    C16 C21 . 1.391(4) ?
    C17 C18 . 1.371(4) ?
    C17 H17 . 0.9300 ?
    C18 C19 . 1.375(5) ?
    C18 H18 . 0.9300 ?
    C19 C20 . 1.367(5) ?
    C19 H19 . 0.9300 ?
    C20 C21 . 1.386(4) ?
    C20 H20 . 0.9300 ?
loop_
    _geom_angle_atom_site_label_1
    _geom_angle_atom_site_label_2
    _geom_angle_atom_site_label_3
    _geom_angle_site_symmetry_1
    _geom_angle_site_symmetry_3
    _geom_angle
    _geom_angle_publ_flag
    C16 O2 C9 . . 121.1(2) ?
    C8 N22 C7 . . 122.8(3) ?
    C8 N22 H22 . . 118.6 ?
    C7 N22 H22 . . 118.6 ?
    O26 N23 O25 . . 120.9(3) ?
    O26 N23 C21 . . 118.1(3) ?
    O25 N23 C21 . . 120.9(3) ?
    C6 C1 C2 . . 120.0(4) ?
    C6 C1 H1 . . 120.0 ?
    C2 C1 H1 . . 120.0 ?
    C3 C2 C1 . . 118.7(5) ?
    C3 C2 H2 . . 120.7 ?
    C1 C2 H2 . . 120.7 ?
    C4 C3 C2 . . 121.5(5) ?
    C4 C3 H3 . . 119.3 ?
    C2 C3 H3 . . 119.3 ?
    C3 C4 C5 . . 119.6(5) ?
    C3 C4 H4 . . 120.2 ?
    C5 C4 H4 . . 120.2 ?
    C4 C5 C6 . . 121.1(5) ?
    C4 C5 H5 . . 119.4 ?
    C6 C5 H5 . . 119.4 ?
    C1 C6 C5 . . 119.1(4) ?
    C1 C6 C7 . . 121.0(4) ?
    C5 C6 C7 . . 119.9(4) ?
    N22 C7 C6 . . 111.5(3) ?
    N22 C7 H7B . . 109.3 ?
    C6 C7 H7B . . 109.3 ?
    N22 C7 H7A . . 109.3 ?
    C6 C7 H7A . . 109.3 ?
    H7B C7 H7A . . 108.0 ?
    O24 C8 N22 . . 125.8(3) ?
    O24 C8 C9 . . 118.7(3) ?
    N22 C8 C9 . . 115.5(3) ?
    O2 C9 C10 . . 111.1(2) ?
    O2 C9 C8 . . 106.1(2) ?
    C10 C9 C8 . . 111.0(2) ?
    O2 C9 H9 . . 109.5 ?
    C10 C9 H9 . . 109.5 ?
    C8 C9 H9 . . 109.5 ?
    C15 C10 C11 . . 117.2(3) ?
    C15 C10 C9 . . 119.1(3) ?
    C11 C10 C9 . . 123.7(2) ?
    C12 C11 C10 . . 121.3(3) ?
    C12 C11 Br27 . . 117.6(2) ?
    C10 C11 Br27 . . 121.0(2) ?
    C13 C12 C11 . . 120.1(3) ?
    C13 C12 H12 . . 120.0 ?
    C11 C12 H12 . . 120.0 ?
    C12 C13 C14 . . 120.4(3) ?
    C12 C13 H13 . . 119.8 ?
    C14 C13 H13 . . 119.8 ?
    C13 C14 C15 . . 119.5(3) ?
    C13 C14 H14 . . 120.2 ?
    C15 C14 H14 . . 120.2 ?
    C10 C15 C14 . . 121.5(3) ?
    C10 C15 H15 . . 119.3 ?
    C14 C15 H15 . . 119.3 ?
    O2 C16 C17 . . 123.9(2) ?
    O2 C16 C21 . . 117.9(2) ?
    C17 C16 C21 . . 118.2(2) ?
    C18 C17 C16 . . 120.2(3) ?
    C18 C17 H17 . . 119.9 ?
    C16 C17 H17 . . 119.9 ?
    C17 C18 C19 . . 121.2(3) ?
    C17 C18 H18 . . 119.4 ?
    C19 C18 H18 . . 119.4 ?
    C20 C19 C18 . . 119.5(3) ?
    C20 C19 H19 . . 120.2 ?
    C18 C19 H19 . . 120.2 ?
    C19 C20 C21 . . 120.0(3) ?
    C19 C20 H20 . . 120.0 ?
    C21 C20 H20 . . 120.0 ?
    C20 C21 C16 . . 120.9(3) ?
    C20 C21 N23 . . 117.2(3) ?
    C16 C21 N23 . . 121.9(2) ?
loop_
    _geom_hbond_atom_site_label_D
    _geom_hbond_atom_site_label_H
    _geom_hbond_atom_site_label_A
    _geom_hbond_site_symmetry_A
    _geom_hbond_distance_DH
    _geom_hbond_distance_HA
    _geom_hbond_distance_DA
    _geom_hbond_angle_DHA
    N22 H22 O2 1_555 0.86 2.08 2.521(3) 111
    N22 H22 O25 1_555 0.86 2.39 3.227(4) 164
