# Supplementary material for: N-Benzyl-2-(2-bromo­phen­yl)-2-(2-nitro­phen­oxy)acetamide
Source: Acta Crystallogr Sect E Struct Rep Online. 2010 May 8;66(Pt 6):o1274. doi: 10.1107/S1600536810014996 (PMC2979402; doi:10.1107/S1600536810014996)
Supplement: Supplementary file 2 [file e-66-o1274-Isup2.hkl]

# 
# h,k,l, Fc-squared, Fo-squared, sigma(Fo-squared) and status flag 
# 
data_I
_shelx_title '100302_LHM1 in P-1' #2 
_shelx_refln_list_code          4 
_shelx_F_calc_maximum      139.42 
_exptl_crystal_F_000       448.00 
_reflns_d_resolution_high  0.8401 
 
loop_ 
 _symmetry_equiv_pos_as_xyz 
 'x, y, z' 
 '-x, -y, -z' 
 
_cell_length_a     7.5818 
_cell_length_b    10.4650 
_cell_length_c    13.1095 
_cell_angle_alpha  73.939 
_cell_angle_beta   82.878 
_cell_angle_gamma  74.447 
 
_shelx_F_squared_multiplier     1.000 
 
loop_ 
 _refln_index_h 
 _refln_index_k 
 _refln_index_l 
 _refln_F_squared_calc 
 _refln_F_squared_meas 
 _refln_F_squared_sigma 
 _refln_observed_status 
   1   0   0     3210.62     2909.96      8.13 o 
   2   0   0     2803.72     2506.94     17.85 o 
   3   0   0     1891.78     1630.85     58.34 o 
   4   0   0      302.28      311.05      7.91 o 
   5   0   0      330.13      338.06      5.23 o 
   6   0   0      634.45      666.88     13.75 o 
   7   0   0        4.14        1.67      4.84 o 
   8   0   0       52.11       59.23      3.28 o 
  -8   1   0       25.48       46.39      5.17 o 
  -7   1   0       54.28       48.86      5.77 o 
  -6   1   0       74.24       79.51      4.29 o 
  -5   1   0       65.40       59.92      2.44 o 
  -4   1   0      356.52      361.89      6.59 o 
  -3   1   0     3646.78     3570.78     84.19 o 
  -2   1   0      735.16      683.64      7.72 o 
  -1   1   0      650.13      600.95      3.86 o 
   0   1   0      235.00      224.69      2.94 o 
   1   1   0       13.20       11.75      0.69 o 
   2   1   0       61.30       47.25      1.26 o 
   3   1   0      962.38      948.90     11.85 o 
   4   1   0       47.96       44.28      3.13 o 
   5   1   0      264.94      248.60      5.17 o 
   6   1   0       99.94       91.21      5.28 o 
   7   1   0       40.56       34.34      5.08 o 
   8   1   0       15.21       14.66      2.76 o 
  -8   2   0        7.40       10.89      2.54 o 
  -7   2   0       52.95       60.73      5.85 o 
  -6   2   0      263.12      249.08     11.56 o 
  -5   2   0        5.68        5.22      2.10 o 
  -4   2   0     1314.33     1312.37     14.36 o 
  -3   2   0      823.44      793.88      9.76 o 
  -2   2   0        5.62        9.39      1.50 o 
  -1   2   0     5223.41     5344.74     26.30 o 
   0   2   0      131.79      132.56      3.18 o 
   1   2   0      970.61     1038.47     15.25 o 
   2   2   0     3148.66     2965.48     17.09 o 
   3   2   0      294.82      308.81      8.25 o 
   4   2   0      291.54      292.13      7.92 o 
   5   2   0      287.14      261.19      6.27 o 
   6   2   0      126.38      129.80      3.62 o 
   7   2   0        0.30       -2.41      2.75 o 
   8   2   0       81.09       82.90      5.15 o 
  -7   3   0       58.51       64.32      5.47 o 
  -6   3   0      130.49      138.57      8.95 o 
  -5   3   0       54.53       46.83      2.68 o 
  -4   3   0      781.57      755.54     11.95 o 
  -3   3   0       40.69       23.39      1.68 o 
  -2   3   0      265.96      306.57      4.67 o 
  -1   3   0     1830.33     1872.11     20.54 o 
   0   3   0      558.09      538.88      5.89 o 
   1   3   0       29.91       50.06      9.02 o 
   2   3   0     4880.88     4784.49     19.21 o 
   3   3   0       74.98       81.71      6.02 o 
   4   3   0      878.75      825.51     13.71 o 
   5   3   0      515.87      529.06      6.32 o 
   6   3   0       48.75       49.36      3.58 o 
   7   3   0        0.31       -0.39      2.82 o 
   8   3   0        3.04        0.92      2.92 o 
  -7   4   0       59.23       68.78      5.15 o 
  -6   4   0       14.96       11.60      2.85 o 
  -5   4   0      211.92      216.13      5.57 o 
  -4   4   0      635.29      626.35     20.37 o 
  -3   4   0      195.38      174.09      4.66 o 
  -2   4   0      408.14      421.84      9.51 o 
  -1   4   0        8.12       26.48      6.39 o 
   0   4   0       55.56       65.29      2.51 o 
   1   4   0      338.73      340.99      8.26 o 
   2   4   0     1477.04     1530.44     10.77 o 
   3   4   0        2.41        0.16      1.04 o 
   4   4   0      195.92      173.02      4.41 o 
   5   4   0      130.17      134.73      3.78 o 
   6   4   0       86.51       96.83      4.58 o 
   7   4   0      284.15      303.84      7.76 o 
   8   4   0        0.03       -2.71      2.80 o 
  -6   5   0        0.59        3.10      2.51 o 
  -5   5   0       61.28       71.00      4.45 o 
  -4   5   0        5.42        6.63      3.16 o 
  -3   5   0      148.78      169.09      6.51 o 
  -2   5   0     1549.18     1535.78     41.72 o 
  -1   5   0      536.07      513.39     11.23 o 
   0   5   0      823.08      882.29     14.80 o 
   1   5   0     2256.28     2321.57     25.04 o 
   2   5   0        4.97        3.75      1.09 o 
   3   5   0      525.60      527.96      8.50 o 
   4   5   0      401.07      403.65      6.99 o 
   5   5   0       10.29        7.68      1.98 o 
   6   5   0       11.24       20.23      2.55 o 
   7   5   0       31.85       41.11      4.57 o 
   8   5   0        1.51       -5.03      6.42 o 
  -6   6   0       54.13       46.60      3.45 o 
  -5   6   0      154.69      162.71      5.81 o 
  -4   6   0       79.09       66.51      4.12 o 
  -3   6   0       36.21       42.53      3.49 o 
  -2   6   0      874.84      851.65     15.58 o 
  -1   6   0      323.69      337.44      7.71 o 
   0   6   0      866.38      904.21     36.63 o 
   1   6   0      803.15      820.83     11.63 o 
   2   6   0       36.58       38.43      2.63 o 
   3   6   0       11.37       17.42      2.79 o 
   4   6   0      109.55      103.88      3.09 o 
   5   6   0        5.60       20.63      5.08 o 
   6   6   0      146.77      143.59      8.97 o 
   7   6   0       27.43       23.08      5.91 o 
   8   6   0        0.02       -0.60      5.31 o 
  -5   7   0       79.84       70.46      4.81 o 
  -4   7   0        1.12       -1.46      3.03 o 
  -3   7   0      877.41      906.40     19.15 o 
  -2   7   0      286.94      281.81      7.95 o 
  -1   7   0      344.44      372.66      8.44 o 
   0   7   0      415.31      409.16      8.96 o 
   1   7   0       28.28       29.34      2.16 o 
   2   7   0      335.86      357.55      8.54 o 
   3   7   0      455.49      462.08      7.22 o 
   4   7   0       51.36       45.91      3.56 o 
   5   7   0      131.68      134.49      7.64 o 
   6   7   0       80.23       80.35      7.04 o 
   7   7   0        5.03        5.59      6.06 o 
   8   7   0        6.88       14.02      5.02 o 
  -4   8   0       21.48       25.55      3.18 o 
  -3   8   0       43.89       54.31      4.89 o 
  -2   8   0        0.78        1.47      2.63 o 
  -1   8   0       23.49       18.28      2.64 o 
   0   8   0      101.13      108.83      3.75 o 
   1   8   0       88.89       93.67      4.74 o 
   2   8   0      184.77      197.53      7.03 o 
   3   8   0      215.06      203.43     10.84 o 
   4   8   0        2.82        0.59      5.99 o 
   5   8   0        0.65       -3.91      5.85 o 
   6   8   0        1.12       -5.83      6.21 o 
   7   8   0        4.57        4.43      5.63 o 
  -4   9   0       62.64       72.05      3.78 o 
  -3   9   0       78.72       75.22      4.80 o 
  -2   9   0        6.36        9.24      2.69 o 
  -1   9   0      276.58      284.73      7.74 o 
   0   9   0      253.74      273.29     12.09 o 
   1   9   0        1.34        4.98      3.96 o 
   2   9   0       78.13       93.75      7.10 o 
   3   9   0      107.52      122.84      8.33 o 
   4   9   0       18.31       12.75      4.79 o 
   5   9   0       73.20       81.00      5.77 o 
   6   9   0       25.08       37.93      3.56 o 
   7   9   0        0.46        0.69      4.96 o 
  -2  10   0        4.05        2.45      3.26 o 
  -1  10   0       73.81       75.93      7.50 o 
   0  10   0       45.46       47.06      5.09 o 
   1  10   0       12.86       13.13      4.27 o 
   2  10   0       57.73       55.70      5.54 o 
   3  10   0       47.29       59.47      5.77 o 
   4  10   0        5.75        4.52      4.25 o 
   5  10   0        7.97       12.89      4.42 o 
   6  10   0        0.19        1.77      4.68 o 
  -1  11   0       62.81       63.10      3.80 o 
   0  11   0        5.58        8.92      2.54 o 
   1  11   0        5.06        3.94      2.83 o 
   2  11   0       14.62       22.50      3.61 o 
   3  11   0        1.10        4.32      3.64 o 
   4  11   0       11.41       12.80      3.88 o 
   5  11   0       11.82       13.56      4.15 o 
  -4 -11   1       27.71       25.42      6.05 o 
  -3 -11   1       10.46        9.62      3.55 o 
  -2 -11   1        3.62        7.83      3.47 o 
  -1 -11   1        7.74        5.67      2.87 o 
   0 -11   1        2.48        6.55      2.51 o 
  -5 -10   1        4.25        2.95      3.05 o 
  -4 -10   1        7.89        7.32      4.16 o 
  -3 -10   1       28.13       27.93      4.06 o 
  -2 -10   1       36.15       39.80      4.85 o 
  -1 -10   1       87.16       83.88      4.12 o 
   0 -10   1        8.37        8.83      3.91 o 
   1 -10   1        6.68        8.86      3.64 o 
   2 -10   1       32.21       35.26      3.40 o 
  -6  -9   1        2.92        0.83      3.97 o 
  -5  -9   1        6.49        5.78      2.94 o 
  -4  -9   1       11.27       11.41      4.68 o 
  -3  -9   1       68.92       62.09      6.30 o 
  -2  -9   1       10.62        3.77      3.00 o 
  -1  -9   1       52.17       43.20      5.01 o 
   0  -9   1       31.86       25.37      4.30 o 
   1  -9   1      116.15      116.63      5.04 o 
   2  -9   1       44.37       44.37      3.49 o 
   3  -9   1       12.91       11.95      2.76 o 
  -7  -8   1        1.84       -0.74      5.50 o 
  -6  -8   1        1.67        8.41      4.08 o 
  -5  -8   1       18.53       20.95      3.94 o 
  -4  -8   1        6.76        3.49      4.77 o 
  -3  -8   1      204.61      212.99     13.47 o 
  -2  -8   1       87.28       94.02      4.74 o 
  -1  -8   1       36.10       34.26      3.33 o 
   0  -8   1       72.01       72.15      3.11 o 
   1  -8   1      124.24      121.93      5.05 o 
   2  -8   1       38.84       43.47      3.31 o 
   3  -8   1       87.29       79.90      5.65 o 
   4  -8   1       46.70       50.42      4.03 o 
  -8  -7   1        1.20        6.02      4.74 o 
  -7  -7   1        0.79       -0.79      5.77 o 
  -6  -7   1        5.73        6.99      5.72 o 
  -5  -7   1      117.70      117.88      7.57 o 
  -4  -7   1        1.64       -0.91      4.40 o 
  -3  -7   1      280.38      284.50      5.81 o 
  -2  -7   1      290.33      289.58      7.76 o 
  -1  -7   1        6.54        5.40      2.29 o 
   0  -7   1      580.11      601.76     11.02 o 
   1  -7   1      830.38      814.34     10.24 o 
   2  -7   1       13.20        9.13      2.40 o 
   3  -7   1      693.98      709.28     17.13 o 
   4  -7   1       40.39       45.18      4.85 o 
   5  -7   1       10.89        4.22      2.11 o 
  -8  -6   1       11.25       25.74      5.90 o 
  -7  -6   1        2.90        5.25      6.47 o 
  -6  -6   1       84.83       91.90      7.45 o 
  -5  -6   1       88.67       95.23      7.32 o 
  -4  -6   1        6.12       13.81      3.64 o 
  -3  -6   1       52.10       44.26      3.34 o 
  -2  -6   1      754.92      737.72     14.08 o 
  -1  -6   1        1.46        3.79      2.11 o 
   0  -6   1      305.24      296.22      5.38 o 
   1  -6   1       64.24       70.33      2.75 o 
   2  -6   1      154.21      117.73      5.05 o 
   3  -6   1       61.22       60.59      3.14 o 
   4  -6   1       57.22       66.85      3.93 o 
   5  -6   1       23.47       22.71      3.40 o 
   6  -6   1      103.84      104.83     10.98 o 
  -8  -5   1        3.18       14.43      5.61 o 
  -7  -5   1        1.13        2.29      8.83 o 
  -6  -5   1      101.23      115.67      4.97 o 
  -5  -5   1        0.85       -0.25      2.92 o 
  -4  -5   1      501.14      542.40      7.96 o 
  -3  -5   1     3114.92     3083.75     23.20 o 
  -2  -5   1       21.08       25.27      2.93 o 
  -1  -5   1     3304.62     3692.01     33.15 o 
   0  -5   1      372.12      384.30      9.92 o 
   1  -5   1        0.33        5.51      3.35 o 
   2  -5   1      651.41      612.76     11.10 o 
   3  -5   1      875.01      872.36     21.76 o 
   4  -5   1       73.27       80.73      6.63 o 
   5  -5   1      492.00      538.92     10.94 o 
   6  -5   1       99.59      101.29     13.78 o 
  -8  -4   1        4.29        7.06      3.09 o 
  -7  -4   1      184.37      181.30      5.96 o 
  -6  -4   1      277.09      277.46      7.02 o 
  -5  -4   1       42.59       43.49      3.01 o 
  -4  -4   1      101.79      115.86      2.48 o 
  -3  -4   1      672.09      691.62     16.55 o 
  -2  -4   1        4.36        5.63      0.88 o 
  -1  -4   1        4.64        2.44      0.69 o 
   0  -4   1      709.44      735.62     12.22 o 
   1  -4   1        0.50       -0.07      1.49 o 
   2  -4   1      677.55      731.17     11.94 o 
   3  -4   1      334.70      384.01     11.32 o 
   4  -4   1        0.28        1.91      3.63 o 
   5  -4   1       71.91       61.46      3.80 o 
   6  -4   1        9.05        6.40      2.85 o 
   7  -4   1       19.40       21.50      3.68 o 
  -8  -3   1       24.19       26.60      3.31 o 
  -7  -3   1        3.02        3.62      2.87 o 
  -6  -3   1      118.89      118.61      3.40 o 
  -5  -3   1        0.46        1.51      1.76 o 
  -4  -3   1      674.10      630.56      8.83 o 
  -3  -3   1      253.52      229.52      4.68 o 
  -2  -3   1       66.77       64.71      3.25 o 
  -1  -3   1     1692.20     1712.00      8.45 o 
   0  -3   1     3806.59     3948.93     26.53 o 
   1  -3   1      505.25      482.74      8.27 o 
   2  -3   1     2000.87     2025.15     17.57 o 
   3  -3   1      158.15      173.06     11.38 o 
   4  -3   1      572.49      554.46      9.90 o 
   5  -3   1      408.07      398.02      6.12 o 
   6  -3   1       10.66       15.45      3.01 o 
   7  -3   1       88.81      108.47      6.94 o 
  -8  -2   1        1.40       -0.28      3.10 o 
  -7  -2   1       80.74       89.89      5.75 o 
  -6  -2   1        3.79        3.89      2.02 o 
  -5  -2   1      153.78      152.37      3.58 o 
  -4  -2   1      756.04      760.79     13.16 o 
  -3  -2   1      256.55      284.03      4.00 o 
  -2  -2   1      987.86      966.77      6.98 o 
  -1  -2   1     7949.30     7899.67    180.62 o 
   0  -2   1      869.87      831.60      9.13 o 
   1  -2   1     5242.77     5254.53     26.06 o 
   2  -2   1     1144.00     1134.20     12.06 o 
   3  -2   1      479.16      444.25      7.65 o 
   4  -2   1     1181.09     1123.56     46.19 o 
   5  -2   1      148.46      143.46      4.14 o 
   6  -2   1       40.20       35.75      3.23 o 
   7  -2   1      138.84      169.74      5.80 o 
   8  -2   1       21.87       14.38      3.12 o 
  -8  -1   1       43.03       42.62      5.81 o 
  -7  -1   1       44.77       63.69      6.03 o 
  -6  -1   1        7.62        7.20      3.55 o 
  -5  -1   1      523.53      537.45      7.65 o 
  -4  -1   1     1420.30     1487.64     18.45 o 
  -3  -1   1      163.82      160.87      2.80 o 
  -2  -1   1        7.79        6.52      0.58 o 
  -1  -1   1     4233.70     4048.66     57.98 o 
   0  -1   1       57.36       75.32      1.96 o 
   1  -1   1     4636.62     4391.32     39.81 o 
   2  -1   1      548.33      518.14     17.02 o 
   3  -1   1      684.86      651.05      9.17 o 
   4  -1   1      387.20      331.97      9.00 o 
   5  -1   1       17.32       11.12      1.90 o 
   6  -1   1       20.24       20.02      2.79 o 
   7  -1   1       31.29       35.93      4.05 o 
   8  -1   1        2.60        6.48      2.72 o 
  -8   0   1       19.11       28.31      2.77 o 
  -7   0   1       28.93       26.08      4.61 o 
  -6   0   1       12.47       14.71      3.51 o 
  -5   0   1      231.87      227.72      6.26 o 
  -4   0   1      255.62      260.70      7.47 o 
  -3   0   1       75.53       69.51      1.75 o 
  -2   0   1     7371.13     7123.00     24.28 o 
  -1   0   1       22.41       18.44      0.82 o 
   0   0   1     3016.74     3448.98     12.51 o 
   1   0   1      467.87      514.36     10.74 o 
   2   0   1      646.42      566.19      6.87 o 
   3   0   1     1406.66     1350.00     13.77 o 
   4   0   1     2082.02     2001.93     20.39 o 
   5   0   1        4.26        5.83      1.66 o 
   6   0   1      630.98      575.40     11.41 o 
   7   0   1      145.63      142.64     10.40 o 
   8   0   1       31.91       30.75      3.02 o 
  -8   1   1       45.18       47.92      2.87 o 
  -7   1   1        0.11        1.58      4.65 o 
  -6   1   1      126.17      109.44      5.08 o 
  -5   1   1      478.41      470.41      6.65 o 
  -4   1   1        4.85        3.99      1.85 o 
  -3   1   1      201.38      201.47      3.36 o 
  -2   1   1     1853.89     1783.62      9.22 o 
  -1   1   1     5575.08     5424.05     21.41 o 
   0   1   1      516.36      540.65      4.64 o 
   1   1   1     1728.55     1668.80      6.88 o 
   2   1   1     4238.98     4017.35     11.15 o 
   3   1   1     2326.03     2255.13     18.83 o 
   4   1   1     1526.03     1496.28     17.86 o 
   5   1   1      132.27      122.15      4.95 o 
   6   1   1       53.07       53.50      2.87 o 
   7   1   1       18.25       17.37      3.20 o 
   8   1   1        3.77        6.44      3.16 o 
  -8   2   1       29.29       31.18      5.68 o 
  -7   2   1        3.10        1.35      4.01 o 
  -6   2   1      237.64      228.52      8.17 o 
  -5   2   1      116.92      125.70      4.04 o 
  -4   2   1     1433.16     1381.97     11.68 o 
  -3   2   1     1256.36     1308.38     13.14 o 
  -2   2   1      144.18      169.62      4.26 o 
  -1   2   1      576.92      591.42      7.42 o 
   0   2   1     4324.52     4185.10     21.11 o 
   1   2   1      794.30      764.25      7.08 o 
   2   2   1     8004.97     6890.13     28.33 o 
   3   2   1      837.13      779.37      5.48 o 
   4   2   1      505.43      545.24     10.82 o 
   5   2   1      700.31      716.97     10.43 o 
   6   2   1      422.92      411.53      7.37 o 
   7   2   1       43.85       50.25      3.51 o 
   8   2   1       63.53       68.11      4.88 o 
  -7   3   1        2.04       -0.44      3.74 o 
  -6   3   1      104.96       89.24      5.98 o 
  -5   3   1       37.74       40.03      2.84 o 
  -4   3   1        4.99        3.53      2.32 o 
  -3   3   1     1350.06     1365.97     15.56 o 
  -2   3   1     1388.18     1304.79     14.59 o 
  -1   3   1     1140.40     1054.34     12.22 o 
   0   3   1     3187.71     3101.16     21.22 o 
   1   3   1      966.44      965.36     10.27 o 
   2   3   1     1670.07     1628.70     31.04 o 
   3   3   1     1637.61     1607.33     10.80 o 
   4   3   1       35.67       37.95      3.11 o 
   5   3   1      213.59      237.97      5.31 o 
   6   3   1      774.16      728.90      9.67 o 
   7   3   1        0.78       -0.70      2.85 o 
   8   3   1       94.07      100.74      5.72 o 
  -7   4   1       76.66       71.16      4.92 o 
  -6   4   1      185.75      201.32      5.94 o 
  -5   4   1      113.20      109.46      5.34 o 
  -4   4   1      863.76      810.67     38.61 o 
  -3   4   1      689.50      615.94     10.74 o 
  -2   4   1      150.16      176.98      6.00 o 
  -1   4   1     3642.41     3722.42     28.47 o 
   0   4   1     2080.02     2003.19     19.35 o 
   1   4   1     1513.99     1498.84     15.62 o 
   2   4   1     3261.17     3337.00     37.11 o 
   3   4   1      887.32      924.39      9.11 o 
   4   4   1      258.26      273.33      4.55 o 
   5   4   1      453.37      479.93      6.42 o 
   6   4   1       56.92       49.41      3.32 o 
   7   4   1       24.06       15.56      3.72 o 
   8   4   1       10.29       12.27      2.72 o 
  -6   5   1       51.00       51.77      6.76 o 
  -5   5   1        4.70        5.24      3.07 o 
  -4   5   1      659.58      596.53     18.54 o 
  -3   5   1      420.59      394.29      9.98 o 
  -2   5   1      499.35      449.98      6.80 o 
  -1   5   1      277.64      262.99      6.00 o 
   0   5   1       58.52       59.24      2.78 o 
   1   5   1     1490.36     1509.11     17.17 o 
   2   5   1       12.06        7.18      1.11 o 
   3   5   1       47.16       59.15      2.58 o 
   4   5   1       38.01       42.71      1.64 o 
   5   5   1       68.03       67.38      2.79 o 
   6   5   1      269.25      275.57      6.12 o 
   7   5   1       64.49       68.17      4.12 o 
   8   5   1        7.61       10.02      2.90 o 
  -6   6   1        8.20        4.34      3.27 o 
  -5   6   1        1.27        3.07      2.56 o 
  -4   6   1      136.42      118.10      7.18 o 
  -3   6   1       52.51       46.95      2.95 o 
  -2   6   1      664.19      647.67      7.64 o 
  -1   6   1      446.69      416.38      5.82 o 
   0   6   1        6.28        2.35      1.31 o 
   1   6   1      419.92      416.52      8.16 o 
   2   6   1      543.87      562.25      6.43 o 
   3   6   1       90.87       96.38      3.82 o 
   4   6   1      338.16      299.70      4.94 o 
   5   6   1      278.13      262.37      6.88 o 
   6   6   1       20.43       21.20      3.07 o 
   7   6   1       24.81       24.72      6.75 o 
   8   6   1        1.03        1.69      5.66 o 
  -5   7   1      108.37       98.62      5.60 o 
  -4   7   1       37.33       39.46      3.19 o 
  -3   7   1      271.81      279.88      7.49 o 
  -2   7   1      117.89      119.17      5.26 o 
  -1   7   1        0.43        3.67      3.34 o 
   0   7   1      137.32      158.61      5.61 o 
   1   7   1      109.70      113.05      3.65 o 
   2   7   1      100.82       99.33      4.30 o 
   3   7   1      193.90      198.69      4.66 o 
   4   7   1      194.14      204.11      5.17 o 
   5   7   1      122.35       96.11      6.92 o 
   6   7   1      101.30       96.26      6.85 o 
   7   7   1       10.70       13.98      5.49 o 
   8   7   1        0.37       -4.35      4.92 o 
  -5   8   1       70.76       70.07      3.94 o 
  -4   8   1        2.73       -0.46      3.10 o 
  -3   8   1       70.49       73.17      5.68 o 
  -2   8   1      162.46      174.53     10.56 o 
  -1   8   1      445.49      432.07      8.26 o 
   0   8   1      236.00      251.96      6.77 o 
   1   8   1      523.07      506.81     10.76 o 
   2   8   1       19.41       16.54      2.21 o 
   3   8   1      216.69      209.40      5.66 o 
   4   8   1        1.10        0.13      4.41 o 
   5   8   1        2.33        0.27      6.44 o 
   6   8   1      114.27      135.73      8.07 o 
   7   8   1       36.41       40.05      5.27 o 
   8   8   1        5.36        3.27      4.99 o 
  -4   9   1        3.86        4.24      2.95 o 
  -3   9   1       23.21       24.36      2.92 o 
  -2   9   1       52.89       59.83      5.68 o 
  -1   9   1       86.77       84.58      8.16 o 
   0   9   1      239.68      254.52     11.55 o 
   1   9   1        5.77        7.17      4.11 o 
   2   9   1      159.49      165.35      9.65 o 
   3   9   1      383.62      417.25     15.71 o 
   4   9   1       50.76       61.13      6.51 o 
   5   9   1        0.43        0.29      3.85 o 
   6   9   1       12.55       18.86      4.14 o 
   7   9   1        0.02        1.79      3.37 o 
  -3  10   1       86.37       84.56      3.97 o 
  -2  10   1       34.97       35.07      3.14 o 
  -1  10   1       77.18       73.80      9.70 o 
   0  10   1      108.57      115.37      7.93 o 
   1  10   1       88.34       94.29      7.61 o 
   2  10   1        0.17       -1.58      4.24 o 
   3  10   1       52.72       65.08      6.58 o 
   4  10   1        2.09        4.56      4.24 o 
   5  10   1       46.81       45.88      4.72 o 
   6  10   1        7.40       10.18      4.26 o 
  -1  11   1       60.32       71.77      5.12 o 
   0  11   1        3.59        6.06      3.69 o 
   1  11   1       17.14       13.44      3.29 o 
   2  11   1       71.46       74.46      5.87 o 
   3  11   1        4.46        3.39      3.68 o 
   4  11   1        0.13        1.74      3.97 o 
   5  11   1        2.64       -1.18      2.84 o 
   1  12   1        0.69        1.67      3.31 o 
   2  12   1        8.52        7.55      3.51 o 
   3  12   1        1.88       -0.12      3.16 o 
  -4 -11   2        2.21       -3.46      3.46 o 
  -3 -11   2       24.74       18.88      2.60 o 
  -2 -11   2       16.92       11.03      2.65 o 
  -1 -11   2        2.55        4.51      2.68 o 
   0 -11   2       17.02       12.64      2.47 o 
  -5 -10   2        0.12       -1.84      4.25 o 
  -4 -10   2        1.46       -0.55      2.82 o 
  -3 -10   2        0.28        5.47      4.06 o 
  -2 -10   2       13.20       11.72      4.21 o 
  -1 -10   2       24.98       26.08      2.67 o 
   0 -10   2       30.96       30.49      2.73 o 
   1 -10   2        1.39        1.88      2.44 o 
   2 -10   2       72.80       78.30      4.51 o 
  -6  -9   2        2.58        7.01      5.80 o 
  -5  -9   2        9.26        6.75      3.55 o 
  -4  -9   2       76.90       77.58      6.16 o 
  -3  -9   2       17.75        6.51      4.14 o 
  -2  -9   2       43.61       49.74      3.91 o 
  -1  -9   2      157.88      168.01      6.12 o 
   0  -9   2       53.67       49.03      5.69 o 
   1  -9   2        0.33        1.29      2.66 o 
   2  -9   2       76.17       79.19      5.29 o 
   3  -9   2        2.03        1.51      2.05 o 
  -7  -8   2       12.33       13.10      4.64 o 
  -6  -8   2        5.07        7.86      5.19 o 
  -5  -8   2       64.98       81.01      4.36 o 
  -4  -8   2      124.96      128.57      6.60 o 
  -3  -8   2      217.82      210.45     10.21 o 
  -2  -8   2        1.75        2.04      2.82 o 
  -1  -8   2      108.28      118.84      7.43 o 
   0  -8   2       21.11       22.14      4.70 o 
   1  -8   2      190.76      189.42     10.46 o 
   2  -8   2      176.59      198.73      8.87 o 
   3  -8   2        0.17        0.72      2.91 o 
   4  -8   2       44.04       34.74      3.42 o 
  -7  -7   2       30.09       41.30      5.61 o 
  -6  -7   2       16.54       12.47      5.60 o 
  -5  -7   2       10.29        9.54      3.77 o 
  -4  -7   2       14.98       15.77      3.08 o 
  -3  -7   2      135.44      145.52      4.17 o 
  -2  -7   2      207.90      226.82      5.35 o 
  -1  -7   2       67.41       71.20      4.91 o 
   0  -7   2        2.03        2.80      2.45 o 
   1  -7   2      399.69      396.85     12.02 o 
   2  -7   2       36.12       42.07      3.24 o 
   3  -7   2       46.45       39.80      2.90 o 
   4  -7   2      115.04      139.07      8.59 o 
   5  -7   2       12.89       13.68      2.21 o 
  -8  -6   2        2.80        0.53      5.65 o 
  -7  -6   2        1.35        0.00      6.24 o 
  -6  -6   2       34.08       39.42      6.01 o 
  -5  -6   2       29.33       27.48      6.11 o 
  -4  -6   2      105.39       94.64      4.16 o 
  -3  -6   2       60.77       64.79      3.71 o 
  -2  -6   2      556.60      552.44      7.71 o 
  -1  -6   2       24.34       20.69      2.46 o 
   0  -6   2       18.67       22.44      2.60 o 
   1  -6   2      346.74      321.00     16.50 o 
   2  -6   2       28.73       30.87      3.04 o 
   3  -6   2        8.26        7.06      2.98 o 
   4  -6   2      109.29      123.53      7.23 o 
   5  -6   2       64.53       64.64      6.84 o 
   6  -6   2       46.48       42.36      3.97 o 
  -8  -5   2        5.70        9.47      5.84 o 
  -7  -5   2       44.77       45.60      6.38 o 
  -6  -5   2       39.49       35.27      5.94 o 
  -5  -5   2      208.43      202.88      7.19 o 
  -4  -5   2      144.88      159.61      3.77 o 
  -3  -5   2       97.19       96.60      6.77 o 
  -2  -5   2      341.98      304.22      9.21 o 
  -1  -5   2      196.84      220.62      7.94 o 
   0  -5   2      249.16      219.68      7.83 o 
   1  -5   2      337.01      331.25      5.63 o 
   2  -5   2       27.66       21.92      1.66 o 
   3  -5   2     1390.14     1419.68     21.31 o 
   4  -5   2       70.78       92.11      4.54 o 
   5  -5   2      494.21      500.08     22.18 o 
   6  -5   2      161.82      154.24      6.45 o 
  -8  -4   2        0.61        3.65      6.11 o 
  -7  -4   2       13.49        8.43      3.24 o 
  -6  -4   2       17.35       18.70      3.01 o 
  -5  -4   2        9.42        9.08      2.18 o 
  -4  -4   2      544.63      568.25      9.83 o 
  -3  -4   2     1075.77     1077.92     15.93 o 
  -2  -4   2      496.23      490.93      9.48 o 
  -1  -4   2       82.50      113.33      4.94 o 
   0  -4   2     2743.96     2716.97     25.61 o 
   1  -4   2      520.31      540.95     10.81 o 
   2  -4   2      698.09      683.62      6.79 o 
   3  -4   2     1387.18     1372.79     17.77 o 
   4  -4   2      320.94      326.75      8.27 o 
   5  -4   2       41.13       34.06      4.60 o 
   6  -4   2      118.18      130.78      5.08 o 
   7  -4   2       14.27       16.02      2.72 o 
  -8  -3   2        4.51        8.04      3.93 o 
  -7  -3   2      139.52      127.92      6.66 o 
  -6  -3   2      189.50      201.83      5.11 o 
  -5  -3   2      321.25      335.62      5.19 o 
  -4  -3   2       16.67       16.72      1.67 o 
  -3  -3   2      627.60      629.36     15.62 o 
  -2  -3   2        0.34        1.89      0.74 o 
  -1  -3   2     2304.40     2333.76     54.39 o 
   0  -3   2     3379.95     3429.00     25.46 o 
   1  -3   2      647.31      640.90     10.10 o 
   2  -3   2     1290.08     1203.77     13.48 o 
   3  -3   2      244.45      235.05      8.78 o 
   4  -3   2       39.75       39.43      2.68 o 
   5  -3   2      275.09      257.24      7.35 o 
   6  -3   2      160.83      195.24      6.41 o 
   7  -3   2        5.86        8.83      3.88 o 
  -8  -2   2       67.36       67.42      3.93 o 
  -7  -2   2       41.33       49.38      3.06 o 
  -6  -2   2      365.71      386.51     10.34 o 
  -5  -2   2       29.66       30.69      1.72 o 
  -4  -2   2      454.61      470.76      9.49 o 
  -3  -2   2     1341.28     1329.17     18.56 o 
  -2  -2   2      431.48      434.48      4.88 o 
  -1  -2   2     3793.08     3624.27     15.57 o 
   0  -2   2     6359.23     6011.53     31.31 o 
   1  -2   2      232.82      197.64      4.56 o 
   2  -2   2     1743.12     1694.86     22.58 o 
   3  -2   2     2258.26     2339.60     17.10 o 
   4  -2   2      114.63      123.82      8.48 o 
   5  -2   2      430.09      397.94      8.56 o 
   6  -2   2       41.51       44.16      3.37 o 
   7  -2   2       89.26      108.17      4.70 o 
   8  -2   2       73.00       68.35      2.84 o 
  -8  -1   2       11.23       13.96      3.37 o 
  -7  -1   2       46.30       42.74      3.27 o 
  -6  -1   2       69.96       62.92      6.29 o 
  -5  -1   2       46.24       41.54      2.45 o 
  -4  -1   2      702.71      649.41     10.97 o 
  -3  -1   2      130.43      131.02      2.20 o 
  -2  -1   2     1514.87     1509.82      8.92 o 
  -1  -1   2     3402.93     3314.20     39.58 o 
   0  -1   2     2057.12     2161.05     13.60 o 
   1  -1   2      562.53      533.69      4.58 o 
   2  -1   2     1170.75     1211.03     35.01 o 
   3  -1   2      456.15      465.08      7.47 o 
   4  -1   2      188.00      148.47      4.15 o 
   5  -1   2      584.49      608.98      9.66 o 
   6  -1   2       33.07       29.25      3.00 o 
   7  -1   2      130.02      142.61      5.72 o 
   8  -1   2       70.00       62.19      4.05 o 
  -8   0   2        6.31        4.08      2.89 o 
  -7   0   2       51.20       49.83      5.30 o 
  -6   0   2        7.15        2.20      3.03 o 
  -5   0   2      310.14      303.85      5.31 o 
  -4   0   2      356.92      352.43      5.53 o 
  -3   0   2        2.81        5.10      1.01 o 
  -2   0   2        3.70        3.23      0.45 o 
  -1   0   2      266.97      216.20      3.67 o 
   0   0   2      147.77      184.83      3.11 o 
   1   0   2     2003.20     2392.27     11.16 o 
   2   0   2        5.47        3.90      0.77 o 
   3   0   2     1487.86     1487.26     14.38 o 
   4   0   2      668.53      575.36     10.46 o 
   5   0   2      163.44      160.43      4.99 o 
   6   0   2       70.79       81.26      6.24 o 
   7   0   2       36.21       34.35      5.02 o 
   8   0   2        0.41        0.32      2.79 o 
  -8   1   2        3.18        2.57      3.15 o 
  -7   1   2       47.66       53.94      6.02 o 
  -6   1   2       22.37       29.44      2.82 o 
  -5   1   2      342.40      327.07      5.66 o 
  -4   1   2     1402.74     1421.92     26.71 o 
  -3   1   2       12.61        7.26      1.13 o 
  -2   1   2     2043.08     2022.46     14.58 o 
  -1   1   2      160.09      184.32      3.66 o 
   0   1   2      572.45      611.57      5.94 o 
   1   1   2     4913.70     5224.20     17.55 o 
   2   1   2    19437.58    17523.80     61.18 o 
   3   1   2      852.96      869.40     11.31 o 
   4   1   2     1957.65     1954.17     20.50 o 
   5   1   2       72.04       59.88      3.11 o 
   6   1   2      257.37      295.14      6.16 o 
   7   1   2      179.85      163.81      6.48 o 
   8   1   2       23.02       25.50      3.48 o 
  -8   2   2       32.09       43.57      3.91 o 
  -7   2   2       15.22       25.29      4.03 o 
  -6   2   2       64.46       55.86      4.10 o 
  -5   2   2      232.09      243.74      7.37 o 
  -4   2   2        0.37        2.27      1.87 o 
  -3   2   2      225.53      213.87      5.50 o 
  -2   2   2     2064.65     1987.99     16.23 o 
  -1   2   2      161.42      139.00      3.71 o 
   0   2   2     3476.65     3524.32     19.17 o 
   1   2   2     1813.34     1728.00     11.18 o 
   2   2   2     9349.71     8143.88     24.18 o 
   3   2   2     4347.72     4215.71     79.82 o 
   4   2   2      114.61      129.05      5.32 o 
   5   2   2        6.90        3.48      1.83 o 
   6   2   2       86.61       87.00      3.82 o 
   7   2   2       62.98       59.68      3.67 o 
   8   2   2       28.72       43.77      4.17 o 
  -7   3   2        0.76        5.43      4.04 o 
  -6   3   2      123.91      127.19      8.18 o 
  -5   3   2      209.36      202.98      5.71 o 
  -4   3   2       31.02       35.42      3.29 o 
  -3   3   2      957.02      915.37     10.15 o 
  -2   3   2     2196.18     2131.11     19.42 o 
  -1   3   2      536.68      590.68      9.06 o 
   0   3   2     7295.82     6943.04     35.22 o 
   1   3   2     1487.16     1405.15     12.57 o 
   2   3   2      382.01      398.94      5.88 o 
   3   3   2      127.76      152.80      3.22 o 
   4   3   2     1653.70     1561.58     19.54 o 
   5   3   2      417.88      462.45      6.50 o 
   6   3   2      317.70      300.90      5.38 o 
   7   3   2        0.32       -2.25      2.25 o 
   8   3   2       22.20       28.22      3.17 o 
   9   3   2       14.50        8.79      3.13 o 
  -7   4   2        0.31        2.17      3.29 o 
  -6   4   2       72.63       76.78      4.76 o 
  -5   4   2       40.02       34.02      4.33 o 
  -4   4   2        6.67        6.82      4.63 o 
  -3   4   2      990.58      915.44     12.35 o 
  -2   4   2        2.15        6.84      1.56 o 
  -1   4   2      742.89      750.43     11.90 o 
   0   4   2     2240.00     2148.55     19.99 o 
   1   4   2        6.01        8.30      1.49 o 
   2   4   2     1459.25     1461.18     14.31 o 
   3   4   2       56.51       50.03      2.14 o 
   4   4   2       16.13       28.17      1.94 o 
   5   4   2      338.36      337.12      5.88 o 
   6   4   2      261.54      252.61      5.80 o 
   7   4   2        0.79        2.69      2.88 o 
   8   4   2       53.95       61.09      6.82 o 
   9   4   2        4.81       10.21      3.04 o 
  -6   5   2       66.98       65.34      2.77 o 
  -5   5   2        0.38        4.70      3.02 o 
  -4   5   2      437.49      439.03     10.57 o 
  -3   5   2     1075.11     1000.44     11.30 o 
  -2   5   2      200.29      213.92      4.90 o 
  -1   5   2      208.77      204.39      7.00 o 
   0   5   2     1368.19     1417.00     18.11 o 
   1   5   2        3.06        2.28      1.58 o 
   2   5   2     1985.75     2111.63     26.26 o 
   3   5   2     2046.75     2170.47     32.32 o 
   4   5   2      163.23      148.67      2.88 o 
   5   5   2      335.79      312.66      6.23 o 
   6   5   2      178.53      198.09      5.27 o 
   7   5   2        1.72       -3.01      3.53 o 
   8   5   2       27.85       34.31      2.97 o 
  -6   6   2       85.96       72.72      5.34 o 
  -5   6   2        1.54        1.06      2.16 o 
  -4   6   2      341.00      349.46      9.10 o 
  -3   6   2        2.85        1.46      3.35 o 
  -2   6   2       88.02      101.41      3.13 o 
  -1   6   2      409.40      410.75      5.79 o 
   0   6   2      311.96      265.95      6.33 o 
   1   6   2       16.35       10.91      1.83 o 
   2   6   2      580.41      517.63      6.42 o 
   3   6   2      287.10      299.29      8.66 o 
   4   6   2      261.39      247.17      6.03 o 
   5   6   2      249.30      248.38      5.44 o 
   6   6   2        1.31        3.94      2.89 o 
   7   6   2       35.78       48.29      3.79 o 
   8   6   2       23.79       31.45      5.92 o 
  -5   7   2        4.60        2.71      2.97 o 
  -4   7   2      188.16      181.00      6.04 o 
  -3   7   2       39.60       38.46      4.10 o 
  -2   7   2        9.19       16.82      3.43 o 
  -1   7   2      276.85      276.06      5.13 o 
   0   7   2       35.99       28.38      2.05 o 
   1   7   2      346.79      385.03      7.68 o 
   2   7   2     1239.97     1285.19     15.31 o 
   3   7   2        4.51        6.00      2.17 o 
   4   7   2      111.58      112.25      3.68 o 
   5   7   2       11.05       18.57      4.04 o 
   6   7   2        5.45       -6.59      6.59 o 
   7   7   2        5.05        9.52      5.59 o 
   8   7   2        3.90        3.78      5.15 o 
  -5   8   2       64.81       68.77      3.95 o 
  -4   8   2       52.80       54.95      4.68 o 
  -3   8   2        1.91       -1.42      2.72 o 
  -2   8   2      413.01      436.40     14.73 o 
  -1   8   2      959.49      916.38     17.63 o 
   0   8   2       45.70       47.18      3.29 o 
   1   8   2      552.75      570.54      8.73 o 
   2   8   2      329.91      335.99      8.78 o 
   3   8   2        1.19        2.43      2.58 o 
   4   8   2      228.75      252.37      8.83 o 
   5   8   2       82.79       87.22      6.54 o 
   6   8   2       15.49       17.68      5.97 o 
   7   8   2       66.33       70.05      5.46 o 
   8   8   2        0.12       -0.53      4.89 o 
  -4   9   2       20.63       13.62      2.64 o 
  -3   9   2        0.13       -3.09      3.09 o 
  -2   9   2      167.30      171.90      6.00 o 
  -1   9   2        0.16       -0.21      2.34 o 
   0   9   2       48.06       41.18      4.22 o 
   1   9   2       88.38       85.63      7.12 o 
   2   9   2       50.48       50.16      3.84 o 
   3   9   2       63.98       60.70      3.97 o 
   4   9   2        8.16        7.63      5.06 o 
   5   9   2        3.31       -2.02      6.21 o 
   6   9   2       35.34       36.48      6.12 o 
   7   9   2        0.81       -1.90      4.89 o 
  -3  10   2       49.51       50.96      3.39 o 
  -2  10   2       47.42       48.80      4.12 o 
  -1  10   2        6.78        3.40      3.04 o 
   0  10   2       38.75       42.80      5.35 o 
   1  10   2      245.18      251.37      7.75 o 
   2  10   2       24.20       28.39      4.58 o 
   3  10   2      260.79      270.16     12.25 o 
   4  10   2       17.69       14.26      4.39 o 
   5  10   2        0.89       -2.63      4.13 o 
   6  10   2       21.62       18.66      4.33 o 
  -1  11   2        1.57       -0.86      4.18 o 
   0  11   2       14.24       11.49      4.17 o 
   1  11   2        5.43        4.84      3.70 o 
   2  11   2       16.63       16.79      3.70 o 
   3  11   2       15.43       23.64      3.80 o 
   4  11   2        0.04       -1.55      3.55 o 
   5  11   2        0.36        6.47      3.57 o 
   1  12   2        3.33        6.48      3.34 o 
   2  12   2       36.73       32.22      3.42 o 
   3  12   2       27.53       36.19      3.24 o 
   4  12   2        0.15        1.82      3.11 o 
  -2 -11   3        1.17       -1.94      3.47 o 
  -4 -10   3        2.41       -3.31      3.31 o 
  -3 -10   3       16.25       13.24      2.79 o 
  -2 -10   3       17.63       17.33      2.78 o 
  -1 -10   3       13.21       17.40      2.18 o 
   0 -10   3       30.43       31.54      2.60 o 
   1 -10   3        1.93        4.32      3.10 o 
  -5  -9   3        0.80        0.05      4.04 o 
  -4  -9   3       76.99       57.42      5.43 o 
  -3  -9   3       55.44       59.98      5.45 o 
  -2  -9   3        7.04        9.27      3.65 o 
  -1  -9   3       66.63       76.00      4.06 o 
   0  -9   3      101.77      111.29      5.10 o 
   1  -9   3       23.49       18.60      2.07 o 
   2  -9   3       53.77       53.37      2.93 o 
   3  -9   3       50.23       51.07      2.81 o 
  -7  -8   3        1.53        5.02      4.65 o 
  -6  -8   3       36.99       36.71      5.38 o 
  -5  -8   3        6.55       -0.18      3.45 o 
  -4  -8   3       17.18       14.85      2.80 o 
  -3  -8   3       78.85       75.19      5.48 o 
  -2  -8   3        0.06        4.60      2.85 o 
  -1  -8   3       27.59       32.97      2.95 o 
   0  -8   3       67.85       63.29      3.71 o 
   1  -8   3        0.76       -0.37      2.61 o 
   2  -8   3       44.55       34.90      4.26 o 
   3  -8   3       52.86       54.94      4.40 o 
   4  -8   3        0.04       -0.28      2.23 o 
  -7  -7   3       20.61       19.13      5.04 o 
  -6  -7   3        8.39       16.51      5.91 o 
  -5  -7   3        9.83        5.23      3.71 o 
  -4  -7   3       61.32       61.23      4.00 o 
  -3  -7   3      331.61      326.58      6.25 o 
  -2  -7   3       30.24       33.02      3.33 o 
  -1  -7   3      176.47      178.37      6.09 o 
   0  -7   3       66.90       66.05      3.05 o 
   1  -7   3       50.03       44.43      2.92 o 
   2  -7   3      178.95      185.01      6.77 o 
   3  -7   3        4.19        8.05      2.54 o 
   4  -7   3       51.66       52.94      2.93 o 
   5  -7   3       48.63       49.94      4.62 o 
  -8  -6   3        0.09        3.16      5.07 o 
  -7  -6   3       10.35        8.94      5.21 o 
  -6  -6   3       57.47       72.67      6.81 o 
  -5  -6   3        4.10        3.35      3.69 o 
  -4  -6   3       10.13       17.95      4.69 o 
  -3  -6   3       35.12       38.15      2.68 o 
  -2  -6   3       47.15       43.50      2.88 o 
  -1  -6   3      289.27      291.16      7.18 o 
   0  -6   3       45.43       48.72      2.51 o 
   1  -6   3      548.51      545.82     14.21 o 
   2  -6   3      360.74      387.16      7.01 o 
   3  -6   3       38.12       36.67      3.01 o 
   4  -6   3      313.12      310.25      7.60 o 
   5  -6   3      134.79      135.17      7.07 o 
  -8  -5   3        9.30        6.23      5.33 o 
  -7  -5   3        1.79        3.61      6.39 o 
  -6  -5   3       12.48       15.32      6.80 o 
  -5  -5   3        3.81       -0.61      5.76 o 
  -4  -5   3      199.81      208.72      5.93 o 
  -3  -5   3       18.76       21.79      2.50 o 
  -2  -5   3      119.74      102.45      2.80 o 
  -1  -5   3      803.85      757.23     10.56 o 
   0  -5   3       11.89       20.03      1.90 o 
   1  -5   3      807.61      764.97      9.43 o 
   2  -5   3      112.93      116.36      4.87 o 
   3  -5   3       67.77       70.10      5.62 o 
   4  -5   3      120.00      111.67      6.76 o 
   5  -5   3        0.61       -0.52      3.51 o 
   6  -5   3       23.55       21.53      2.34 o 
  -8  -4   3        9.14        8.10      6.24 o 
  -7  -4   3       19.06       43.70      6.49 o 
  -6  -4   3       93.30       95.13      7.39 o 
  -5  -4   3       52.89       52.76      4.17 o 
  -4  -4   3        6.92        5.72      1.57 o 
  -3  -4   3      530.79      512.02      6.13 o 
  -2  -4   3      438.49      452.74     10.42 o 
  -1  -4   3      832.98      908.65     14.68 o 
   0  -4   3      811.07      737.86     13.10 o 
   1  -4   3     2161.30     2086.58     22.59 o 
   2  -4   3        9.80       17.31      1.94 o 
   3  -4   3      710.40      717.97     14.37 o 
   4  -4   3       96.44       94.01      4.63 o 
   5  -4   3        6.32       10.19      2.73 o 
   6  -4   3      147.82      152.81      6.84 o 
   7  -4   3      203.24      230.06      7.17 o 
  -7  -3   3       66.20       68.21      9.38 o 
  -6  -3   3       50.52       60.75      5.45 o 
  -5  -3   3      553.07      526.13     10.50 o 
  -4  -3   3       33.83       41.24      1.94 o 
  -3  -3   3      676.16      662.98      7.87 o 
  -2  -3   3      154.51      159.79      5.43 o 
  -1  -3   3      396.38      429.31      8.77 o 
   0  -3   3     1169.22     1067.12     14.08 o 
   1  -3   3      520.87      583.58     10.01 o 
   2  -3   3        9.12        7.42      1.67 o 
   3  -3   3      999.02     1015.61     12.75 o 
   4  -3   3      462.37      475.11      9.52 o 
   5  -3   3       73.77       59.98      3.72 o 
   6  -3   3      129.85      132.70      5.32 o 
   7  -3   3        0.76        2.46      2.56 o 
  -8  -2   3        0.33        1.11      6.34 o 
  -7  -2   3       69.19       76.70      6.34 o 
  -6  -2   3       10.98        3.07      2.62 o 
  -5  -2   3       19.96       16.02      1.92 o 
  -4  -2   3       16.51       12.05      1.56 o 
  -3  -2   3      307.33      307.26      5.05 o 
  -2  -2   3     1258.12     1221.45     13.64 o 
  -1  -2   3        0.70        1.05      1.01 o 
   0  -2   3      324.66      294.86      6.22 o 
   1  -2   3     3098.68     3156.51     21.47 o 
   2  -2   3       94.42       92.20      3.19 o 
   3  -2   3     1151.78     1134.54     18.97 o 
   4  -2   3      193.39      203.58      5.76 o 
   5  -2   3      270.72      291.05      7.43 o 
   6  -2   3      326.88      381.93     10.13 o 
   7  -2   3        9.79       12.46      2.83 o 
   8  -2   3       14.01       15.89      3.20 o 
  -8  -1   3       25.33       28.27      5.27 o 
  -7  -1   3       30.15       33.92      6.17 o 
  -6  -1   3      154.65      125.72      4.88 o 
  -5  -1   3      184.96      211.20      5.17 o 
  -4  -1   3       66.51       58.00      2.78 o 
  -3  -1   3      820.12      841.95     12.00 o 
  -2  -1   3       15.22       21.81      1.65 o 
  -1  -1   3     5487.06     5383.57     28.41 o 
   0  -1   3     1598.40     1712.06     13.72 o 
   1  -1   3      671.56      692.44      4.54 o 
   2  -1   3     3578.34     3534.78     35.76 o 
   3  -1   3     1496.70     1428.66     13.28 o 
   4  -1   3       23.99       14.27      2.41 o 
   5  -1   3      563.34      581.74     16.11 o 
   6  -1   3      124.02      103.36      5.19 o 
   7  -1   3       43.48       45.92      3.50 o 
   8  -1   3      110.51      110.13      3.81 o 
  -8   0   3        1.04        3.64      4.38 o 
  -7   0   3        6.88        4.40      2.83 o 
  -6   0   3      153.38      172.68      6.85 o 
  -5   0   3       82.35       70.76      3.32 o 
  -4   0   3      613.36      617.30      7.95 o 
  -3   0   3      492.97      473.23      7.96 o 
  -2   0   3      220.13      225.05      3.49 o 
  -1   0   3    14687.33    14355.53     50.90 o 
   0   0   3     2706.01     2902.78     17.32 o 
   1   0   3     5502.05     6198.75     25.73 o 
   2   0   3     3905.32     3918.33     13.03 o 
   3   0   3      786.13      807.92     10.44 o 
   4   0   3      108.57       98.23      4.38 o 
   5   0   3      614.63      632.45     13.07 o 
   6   0   3        9.40        3.10      2.82 o 
   7   0   3       51.10       60.55      4.14 o 
   8   0   3       62.94       70.34      3.63 o 
  -8   1   3        0.51       -1.06      4.22 o 
  -7   1   3       52.07       56.25      6.15 o 
  -6   1   3       22.86       26.11      2.45 o 
  -5   1   3       85.29       85.26      3.69 o 
  -4   1   3      450.04      456.46      7.16 o 
  -3   1   3      555.76      557.21      8.85 o 
  -2   1   3      763.08      777.90      9.79 o 
  -1   1   3     3065.61     3213.14     19.96 o 
   0   1   3    17550.54    19023.04     58.67 o 
   1   1   3     1295.01     1326.50      9.64 o 
   2   1   3      935.60      923.15      9.29 o 
   3   1   3      161.34      150.28      4.74 o 
   4   1   3     1167.19     1147.82     15.50 o 
   5   1   3      576.24      530.82     11.32 o 
   6   1   3       55.24       51.50      2.81 o 
   7   1   3      131.60      149.06      5.96 o 
   8   1   3       82.26       68.83      3.72 o 
  -8   2   3        1.36       -2.64      3.57 o 
  -7   2   3       98.46      112.16      7.40 o 
  -6   2   3       30.23       31.32      2.74 o 
  -5   2   3      181.58      167.61      5.33 o 
  -4   2   3     1066.55      996.22     14.05 o 
  -3   2   3      510.52      477.05      8.91 o 
  -2   2   3      327.38      304.69      6.54 o 
  -1   2   3      434.29      429.67      7.14 o 
   0   2   3       82.55       71.14      2.64 o 
   1   2   3     6711.27     6772.85     28.09 o 
   2   2   3       36.49       33.41      1.37 o 
   3   2   3      319.90      339.38      7.60 o 
   4   2   3        7.61        6.14      1.78 o 
   5   2   3      276.62      241.75     11.62 o 
   6   2   3       18.71       16.22      2.64 o 
   7   2   3      187.41      196.81      6.69 o 
   8   2   3        1.88       -0.05      2.74 o 
  -7   3   3       23.76       20.50      3.95 o 
  -6   3   3       19.82       21.59      4.30 o 
  -5   3   3      165.72      154.81      5.11 o 
  -4   3   3      299.08      268.96      9.26 o 
  -3   3   3      461.75      518.74      6.03 o 
  -2   3   3     2421.12     2467.78     22.06 o 
  -1   3   3      789.03      834.67     11.37 o 
   0   3   3     1292.21     1306.76     13.35 o 
   1   3   3      887.82      922.13     10.13 o 
   2   3   3      368.21      392.19      5.93 o 
   3   3   3     1592.44     1526.49     17.75 o 
   4   3   3     3993.53     3841.75     33.02 o 
   5   3   3        0.77        2.40      1.74 o 
   6   3   3      392.39      338.19      5.50 o 
   7   3   3        9.33        9.56      2.30 o 
   8   3   3        1.84        4.33      2.91 o 
  -7   4   3       10.52        9.61      3.59 o 
  -6   4   3        7.38        7.80      3.07 o 
  -5   4   3      169.71      164.08      6.16 o 
  -4   4   3      121.79      104.10      4.28 o 
  -3   4   3      109.46      101.70      3.14 o 
  -2   4   3       34.08       65.12      4.03 o 
  -1   4   3       88.21       83.79      4.12 o 
   0   4   3      480.08      479.61      9.10 o 
   1   4   3      576.70      613.39      9.64 o 
   2   4   3     1474.73     1458.36     14.41 o 
   3   4   3      420.11      356.37      8.71 o 
   4   4   3        2.88        2.56      1.61 o 
   5   4   3       70.64       61.02      2.39 o 
   6   4   3       35.28       42.60      1.98 o 
   7   4   3        0.22        2.36      2.30 o 
   8   4   3        2.12        3.11      2.65 o 
  -6   5   3        0.46        2.26      2.18 o 
  -5   5   3       72.95       64.16      4.13 o 
  -4   5   3        2.48        0.70      3.15 o 
  -3   5   3      336.62      335.54     11.26 o 
  -2   5   3      481.29      451.38      9.26 o 
  -1   5   3      407.65      482.70     10.92 o 
   0   5   3     3565.19     3687.29     31.09 o 
   1   5   3      740.63      655.90     11.58 o 
   2   5   3      352.99      350.07      7.92 o 
   3   5   3     1490.54     1439.10     19.86 o 
   4   5   3      288.24      286.73      5.19 o 
   5   5   3      126.45      118.69      2.90 o 
   6   5   3      663.46      708.77     10.53 o 
   7   5   3       62.25       58.63      4.18 o 
   8   5   3       36.94       41.46      3.44 o 
  -6   6   3       90.62       86.99      3.39 o 
  -5   6   3        2.62        5.37      2.87 o 
  -4   6   3      289.62      257.36      8.03 o 
  -3   6   3      386.38      392.02      7.37 o 
  -2   6   3      412.33      413.05      9.44 o 
  -1   6   3      189.33      179.63      4.55 o 
   0   6   3      923.56      889.65     11.56 o 
   1   6   3        2.44        7.04      2.04 o 
   2   6   3      736.10      685.56     13.71 o 
   3   6   3      494.20      489.55     10.52 o 
   4   6   3       57.18       52.74      2.46 o 
   5   6   3      180.37      199.36      3.90 o 
   6   6   3       57.89       52.69      4.20 o 
   7   6   3        6.67       20.07      7.97 o 
   8   6   3       38.16       49.18      5.93 o 
  -5   7   3       16.82       14.75      2.04 o 
  -4   7   3       54.25       61.75      3.81 o 
  -3   7   3      223.64      227.33     11.06 o 
  -2   7   3       25.02       19.96      2.75 o 
  -1   7   3      745.36      732.50      9.04 o 
   0   7   3      472.44      485.30      9.32 o 
   1   7   3       21.29       16.17      1.61 o 
   2   7   3      207.95      209.18      3.89 o 
   3   7   3       88.42       93.67      3.45 o 
   4   7   3        0.24        0.07      2.15 o 
   5   7   3      117.29      110.68      4.17 o 
   6   7   3      116.19       94.30      7.11 o 
   7   7   3        0.19        2.65      6.49 o 
   8   7   3       10.84        5.28      5.48 o 
  -5   8   3        4.57        1.25      2.89 o 
  -4   8   3       66.45       66.04      3.49 o 
  -3   8   3       95.17       75.85      5.81 o 
  -2   8   3       20.52       23.22      3.24 o 
  -1   8   3      231.01      232.00      7.24 o 
   0   8   3        0.33        1.84      2.42 o 
   1   8   3      370.58      381.13      7.99 o 
   2   8   3      468.58      485.32      8.38 o 
   3   8   3       21.86       20.22      2.67 o 
   4   8   3        7.16        9.24      3.07 o 
   5   8   3      171.97      164.65     11.10 o 
   6   8   3        4.40        7.47      5.94 o 
   7   8   3       24.04       24.32      5.93 o 
   8   8   3       28.85       37.70      5.40 o 
  -4   9   3       59.40       56.00      3.89 o 
  -3   9   3       10.42       10.15      2.41 o 
  -2   9   3      224.42      225.92      8.16 o 
  -1   9   3       71.50       66.85      4.08 o 
   0   9   3       74.67       74.79      4.31 o 
   1   9   3       17.07       17.48      2.95 o 
   2   9   3      382.82      394.77     22.68 o 
   3   9   3       72.17       83.47      4.91 o 
   4   9   3       46.25       47.71      5.45 o 
   5   9   3        6.60        7.38      6.62 o 
   6   9   3       12.24        5.47      6.15 o 
   7   9   3        1.62        3.18      5.08 o 
  -3  10   3        1.85        0.00      3.06 o 
  -2  10   3       45.01       41.28      3.85 o 
  -1  10   3       46.66       47.15      2.59 o 
   0  10   3        0.05       -2.45      2.98 o 
   1  10   3      250.90      253.12     14.99 o 
   2  10   3       17.39       20.35      3.00 o 
   3  10   3      168.38      153.34      6.17 o 
   4  10   3      106.17      125.05      8.93 o 
   5  10   3        0.26        1.05      4.30 o 
   6  10   3        5.42        3.11      4.43 o 
   7  10   3       11.59       16.30      3.82 o 
  -1  11   3       64.99       67.84      4.90 o 
   0  11   3        2.38       -3.69      4.02 o 
   1  11   3       56.67       66.82      4.52 o 
   2  11   3        4.73        8.57      2.85 o 
   3  11   3       20.62       15.88      3.77 o 
   4  11   3        7.43       15.81      3.59 o 
   5  11   3       11.37       12.52      3.67 o 
   6  11   3       10.95       16.74      3.53 o 
   1  12   3        0.98        3.59      3.54 o 
   2  12   3       14.16       11.83      3.67 o 
   3  12   3       45.02       38.45      3.98 o 
   4  12   3       14.98       13.48      3.43 o 
  -4 -10   4       26.59        2.73      3.04 o 
  -3 -10   4        5.89        4.74      3.46 o 
  -2 -10   4       55.67       32.29      3.53 o 
  -1 -10   4        6.12        2.98      2.96 o 
   0 -10   4        0.96       -0.05      3.14 o 
   1 -10   4       25.53       19.08      2.93 o 
  -5  -9   4        0.42        3.48      4.08 o 
  -4  -9   4        0.19       -2.49      3.70 o 
  -3  -9   4        3.82        6.27      3.72 o 
  -2  -9   4        1.63        5.09      2.45 o 
  -1  -9   4        0.03        1.31      2.23 o 
   0  -9   4        7.94        8.60      2.26 o 
   1  -9   4       13.87       13.18      3.36 o 
   2  -9   4        1.64        0.13      3.69 o 
  -6  -8   4       29.40       31.17      5.14 o 
  -5  -8   4        0.07        0.15      3.39 o 
  -4  -8   4        0.11       -0.79      3.51 o 
  -3  -8   4        0.23        2.10      4.15 o 
  -2  -8   4       11.93        3.64      5.49 o 
  -1  -8   4       14.91       12.20      2.82 o 
   0  -8   4      221.31      210.51      5.35 o 
   1  -8   4       67.11       64.38      3.20 o 
   2  -8   4       15.64       20.88      2.47 o 
   3  -8   4       30.26       37.68      2.58 o 
   4  -8   4        0.18       -2.62      2.89 o 
  -7  -7   4        4.26        5.78      4.80 o 
  -6  -7   4       17.32       20.01      5.64 o 
  -5  -7   4        4.83        4.84      4.24 o 
  -4  -7   4       35.54       30.61      4.76 o 
  -3  -7   4      313.37      307.16      9.96 o 
  -2  -7   4       42.38       36.31      2.65 o 
  -1  -7   4       30.76       32.20      2.43 o 
   0  -7   4      129.43      133.58      4.34 o 
   1  -7   4        5.72        3.99      2.64 o 
   2  -7   4      187.89      199.30      6.97 o 
   3  -7   4      206.81      229.97      5.10 o 
   4  -7   4        1.01        1.89      1.89 o 
  -7  -6   4       22.40       23.02      5.71 o 
  -6  -6   4       52.85       66.30      6.08 o 
  -5  -6   4       28.49       18.10      3.96 o 
  -4  -6   4       94.14       96.74      5.05 o 
  -3  -6   4       10.41        7.58      3.45 o 
  -2  -6   4       13.20       14.07      2.12 o 
  -1  -6   4      333.75      317.36      5.24 o 
   0  -6   4      506.19      523.09      7.90 o 
   1  -6   4       14.65       15.23      2.12 o 
   2  -6   4      208.49      210.51      5.23 o 
   3  -6   4       66.91       71.40      3.73 o 
   4  -6   4       72.80       68.26      3.17 o 
   5  -6   4      124.04      119.24      4.16 o 
  -7  -5   4       17.04       23.56      5.29 o 
  -6  -5   4        1.63        5.10      5.99 o 
  -5  -5   4       60.06       54.38     21.06 o 
  -4  -5   4      294.16      273.62     12.72 o 
  -3  -5   4        4.31        1.92      2.43 o 
  -2  -5   4       79.58       86.55      4.41 o 
  -1  -5   4      181.12      170.17      3.46 o 
   0  -5   4       27.39       38.92      2.01 o 
   1  -5   4      153.25      161.81      3.53 o 
   2  -5   4      598.70      607.48      8.72 o 
   3  -5   4       74.04       72.65      3.92 o 
   4  -5   4      103.19       91.37      4.45 o 
   5  -5   4       77.45       79.92      3.88 o 
   6  -5   4        9.71        9.66      2.32 o 
  -8  -4   4        7.67       12.55      6.74 o 
  -7  -4   4       13.72       11.48      5.62 o 
  -6  -4   4       49.79       47.78      5.84 o 
  -5  -4   4       22.59       23.94      4.20 o 
  -4  -4   4      220.17      193.75      4.73 o 
  -3  -4   4      283.52      298.93      4.86 o 
  -2  -4   4       45.97       45.75      2.21 o 
  -1  -4   4     1004.53     1015.39     16.50 o 
   0  -4   4        0.73        0.45      1.98 o 
   1  -4   4      488.18      510.57      7.32 o 
   2  -4   4      341.05      349.88      7.63 o 
   3  -4   4       47.03       45.91      4.25 o 
   4  -4   4      103.75      101.56      6.45 o 
   5  -4   4      278.47      317.19     12.26 o 
   6  -4   4       28.02       33.98      7.96 o 
  -7  -3   4      100.21       95.68      4.84 o 
  -6  -3   4       27.73       25.97      4.25 o 
  -5  -3   4       65.25       54.56      4.19 o 
  -4  -3   4        2.82        4.10      1.69 o 
  -3  -3   4       27.76       32.65      1.74 o 
  -2  -3   4     1857.73     1916.62     21.34 o 
  -1  -3   4      544.13      533.32     10.65 o 
   0  -3   4      423.21      457.60      9.62 o 
   1  -3   4      358.58      296.62      7.74 o 
   2  -3   4      531.68      542.90     12.66 o 
   3  -3   4       29.51       23.26      3.89 o 
   4  -3   4      442.43      443.86      9.49 o 
   5  -3   4       15.24        7.29      2.84 o 
   6  -3   4      104.52      124.86     10.95 o 
   7  -3   4       27.47       33.70      6.29 o 
  -8  -2   4        9.81       10.42      6.28 o 
  -7  -2   4        3.00       -2.17      4.27 o 
  -6  -2   4       50.66       36.90      3.90 o 
  -5  -2   4       43.61       47.34      3.44 o 
  -4  -2   4       21.52       21.27      2.32 o 
  -3  -2   4      127.57      153.98      5.44 o 
  -2  -2   4      138.22      110.91      4.59 o 
  -1  -2   4     1156.69     1208.25     14.63 o 
   0  -2   4      914.67      942.52     12.53 o 
   1  -2   4     1072.03     1076.87     13.16 o 
   2  -2   4       72.39       65.31      3.03 o 
   3  -2   4     2187.70     2159.25     24.52 o 
   4  -2   4      319.62      351.41      7.83 o 
   5  -2   4       35.43       33.47      2.89 o 
   6  -2   4      153.98      143.18     31.78 o 
   7  -2   4      164.60      161.03      5.31 o 
  -8  -1   4        3.18       13.43      4.91 o 
  -7  -1   4        1.12        5.15      5.04 o 
  -6  -1   4        8.66       12.53      3.11 o 
  -5  -1   4      288.35      324.76      6.57 o 
  -4  -1   4        2.18       -0.20      1.68 o 
  -3  -1   4     2462.62     2701.67     15.83 o 
  -2  -1   4     1527.15     1565.66     15.87 o 
  -1  -1   4     1048.04     1095.81     12.72 o 
   0  -1   4     3691.83     4043.84     25.81 o 
   1  -1   4      569.56      558.99      8.43 o 
   2  -1   4      237.46      215.16      3.11 o 
   3  -1   4      502.25      432.56      6.99 o 
   4  -1   4      166.43      169.67      4.89 o 
   5  -1   4        8.95       13.11      4.42 o 
   6  -1   4      132.95      132.36      7.38 o 
   7  -1   4       11.59       15.80      2.27 o 
   8  -1   4        9.71       18.90      2.13 o 
  -8   0   4       27.99       27.98      4.27 o 
  -7   0   4        4.95       13.37      4.76 o 
  -6   0   4      173.44      187.84      7.47 o 
  -5   0   4      233.34      243.82      5.99 o 
  -4   0   4       24.78       30.73      3.47 o 
  -3   0   4      996.85      982.97     13.17 o 
  -2   0   4       28.84       32.46      1.62 o 
  -1   0   4      220.67      207.06      5.06 o 
   0   0   4     4931.58     5373.78     29.11 o 
   1   0   4      531.44      614.34      8.10 o 
   2   0   4     3372.23     3365.49     13.89 o 
   3   0   4     2664.81     2745.40     20.76 o 
   4   0   4       51.27       49.98      2.55 o 
   5   0   4      483.68      488.27     18.89 o 
   6   0   4      397.93      374.81     16.21 o 
   7   0   4        9.76       13.53      4.18 o 
   8   0   4       61.91       71.50      5.74 o 
  -8   1   4        1.03        3.80      4.03 o 
  -7   1   4       94.48       97.71      7.21 o 
  -6   1   4       32.49       33.00      3.40 o 
  -5   1   4       26.88       29.10      2.48 o 
  -4   1   4       45.44       44.61      2.43 o 
  -3   1   4      553.13      544.03      9.81 o 
  -2   1   4       14.79       14.91      1.72 o 
  -1   1   4     4784.70     5331.13     29.86 o 
   0   1   4      160.18      168.88      4.27 o 
   1   1   4      221.11      193.56      4.22 o 
   2   1   4      294.10      285.69      4.54 o 
   3   1   4      724.25      726.84     10.91 o 
   4   1   4        4.62       24.74      2.43 o 
   5   1   4      478.46      419.55      6.38 o 
   6   1   4      122.53      115.54      6.22 o 
   7   1   4        0.08        3.11      2.95 o 
   8   1   4      100.44      111.67      4.33 o 
  -7   2   4        4.41        3.36      4.01 o 
  -6   2   4       59.68       61.84      3.96 o 
  -5   2   4        1.71        2.58      2.26 o 
  -4   2   4      596.99      611.53     12.65 o 
  -3   2   4       85.84       82.32      2.42 o 
  -2   2   4       26.30       30.68      2.33 o 
  -1   2   4     1266.28     1324.16     14.10 o 
   0   2   4     4516.23     5085.88     28.23 o 
   1   2   4      101.43       92.42      3.05 o 
   2   2   4      564.45      534.52      6.50 o 
   3   2   4      638.87      640.61     10.88 o 
   4   2   4       54.29       56.51      4.30 o 
   5   2   4      633.90      604.37     10.30 o 
   6   2   4        6.27        1.27      2.02 o 
   7   2   4      102.59      100.41      4.65 o 
   8   2   4       52.93       56.94      3.43 o 
  -7   3   4       46.95       55.22      5.32 o 
  -6   3   4       38.23       37.63      2.94 o 
  -5   3   4        0.17       -0.94      2.46 o 
  -4   3   4      507.83      489.13     11.28 o 
  -3   3   4      241.33      249.18      5.44 o 
  -2   3   4      368.77      378.73      8.71 o 
  -1   3   4      942.04      896.76     12.54 o 
   0   3   4      118.31      113.35      4.05 o 
   1   3   4      315.23      328.14      6.37 o 
   2   3   4     3446.47     3336.71     20.20 o 
   3   3   4       86.26       83.64      4.26 o 
   4   3   4     4751.95     4731.02     24.64 o 
   5   3   4     1346.51     1351.07     11.56 o 
   6   3   4        1.94        2.66      1.63 o 
   7   3   4      251.14      272.78      6.21 o 
   8   3   4       20.41       14.85      2.89 o 
  -7   4   4        7.95        7.17      3.72 o 
  -6   4   4       14.17       10.18      3.06 o 
  -5   4   4      297.64      264.85      9.20 o 
  -4   4   4      200.53      189.54      5.55 o 
  -3   4   4       17.02       18.71      1.81 o 
  -2   4   4      252.20      268.34      6.27 o 
  -1   4   4     1983.40     2030.96     21.72 o 
   0   4   4        9.38        7.17      1.61 o 
   1   4   4     2443.04     2277.49     20.41 o 
   2   4   4     3412.76     3364.15     23.52 o 
   3   4   4       50.09       36.16      3.02 o 
   4   4   4       28.66       29.99      1.70 o 
   5   4   4        8.21        7.37      1.43 o 
   6   4   4      379.50      315.82      4.94 o 
   7   4   4       83.79       89.66      3.79 o 
   8   4   4       59.76       51.40      4.99 o 
  -6   5   4       25.10       23.73      2.77 o 
  -5   5   4      202.24      190.09      6.99 o 
  -4   5   4      202.19      200.20      5.62 o 
  -3   5   4       16.30        9.83      1.97 o 
  -2   5   4      358.45      359.34     10.66 o 
  -1   5   4      171.14      148.46      5.77 o 
   0   5   4     1287.50     1340.51     18.18 o 
   1   5   4      558.06      505.75     10.35 o 
   2   5   4        5.70        6.86      1.57 o 
   3   5   4       90.23       68.71      1.79 o 
   4   5   4      340.13      328.54      6.47 o 
   5   5   4        0.22        1.70      1.45 o 
   6   5   4      362.69      360.47      5.76 o 
   7   5   4        1.57        2.50      2.38 o 
   8   5   4       28.39       25.29      2.99 o 
  -6   6   4        9.63        6.50      2.11 o 
  -5   6   4       46.17       46.56      4.00 o 
  -4   6   4       29.82       25.02      3.70 o 
  -3   6   4       73.47       79.01      3.43 o 
  -2   6   4      945.93      951.08     16.70 o 
  -1   6   4        3.88        1.01      2.01 o 
   0   6   4      107.95       88.75      6.09 o 
   1   6   4      596.24      604.60     12.69 o 
   2   6   4       41.49       51.58      3.73 o 
   3   6   4      198.48      193.26      5.21 o 
   4   6   4      478.33      486.01      8.72 o 
   5   6   4       15.01       13.91      1.81 o 
   6   6   4      131.02      119.74      4.80 o 
   7   6   4       59.12       63.13      4.30 o 
   8   6   4        5.13        8.84      6.40 o 
  -5   7   4        5.18        2.37      2.30 o 
  -4   7   4        3.44        4.15      4.20 o 
  -3   7   4      143.08      156.54      9.27 o 
  -2   7   4      137.43      128.17      4.44 o 
  -1   7   4      321.93      320.72      6.61 o 
   0   7   4      322.37      325.60     12.88 o 
   1   7   4      146.24      161.86      5.41 o 
   2   7   4       52.00       53.63      3.08 o 
   3   7   4       54.68       51.55      2.50 o 
   4   7   4        3.13        4.98      2.29 o 
   5   7   4      157.66      146.05      4.65 o 
   6   7   4       46.26       44.46      6.80 o 
   7   7   4        0.30       -0.28      6.08 o 
   8   7   4       24.58       28.60      5.48 o 
  -5   8   4       10.81       11.23      2.90 o 
  -4   8   4       21.72       21.83      4.08 o 
  -3   8   4      151.46      168.56      9.05 o 
  -2   8   4       15.19        7.55      3.26 o 
  -1   8   4        3.86        6.03      2.40 o 
   0   8   4       47.98       49.79      3.71 o 
   1   8   4        0.15        0.26      1.81 o 
   2   8   4      183.31      192.13      6.45 o 
   3   8   4       93.91      119.80      5.10 o 
   4   8   4        0.57        0.92      3.64 o 
   5   8   4      174.09      139.52      6.20 o 
   6   8   4       50.81       52.33      6.64 o 
   7   8   4        8.63        0.97      5.64 o 
   8   8   4        3.05        9.12      5.56 o 
  -4   9   4       21.79       23.29      2.96 o 
  -3   9   4       61.84       62.15      4.55 o 
  -2   9   4        0.70        3.68      3.33 o 
  -1   9   4       71.94       70.86      9.95 o 
   0   9   4      362.67      376.21     19.84 o 
   1   9   4       11.49        9.30      2.92 o 
   2   9   4      770.20      770.04     13.72 o 
   3   9   4      277.91      299.71      8.98 o 
   4   9   4       58.06       48.18      5.23 o 
   5   9   4       60.64       72.21      7.97 o 
   6   9   4       69.37       74.35      6.10 o 
   7   9   4        0.10       -5.26      5.26 o 
  -3  10   4        2.33        3.24      2.85 o 
  -2  10   4       16.58       13.09      2.44 o 
  -1  10   4       84.86       80.10      3.28 o 
   0  10   4       80.34       80.71      4.49 o 
   1  10   4      109.01      107.57      5.22 o 
   2  10   4       92.56       96.28      7.65 o 
   3  10   4        1.24       -1.50      2.94 o 
   4  10   4       11.91       11.46      2.98 o 
   5  10   4        1.75        4.29      4.72 o 
   6  10   4        0.13        0.91      3.76 o 
   7  10   4       16.82       19.34      4.28 o 
  -1  11   4      108.36      115.98      5.64 o 
   0  11   4        1.89       -2.18      2.96 o 
   1  11   4       17.93       18.25      2.95 o 
   2  11   4       19.34       26.96      2.77 o 
   3  11   4       57.08       58.04      5.51 o 
   4  11   4       25.21       19.97      4.02 o 
   5  11   4       73.62       79.35      5.54 o 
   6  11   4        0.09       -1.40      3.42 o 
   1  12   4        1.05       -0.61      3.73 o 
   2  12   4        8.50        5.42      3.00 o 
   3  12   4        9.80        6.69      2.53 o 
   4  12   4       19.66       17.32      3.19 o 
  -3 -10   5        2.95       -1.52      2.93 o 
  -2 -10   5        0.82       -3.20      3.20 o 
  -1 -10   5       13.73       10.31      3.71 o 
  -4  -9   5       12.04        2.58      3.59 o 
  -3  -9   5        0.50        0.78      3.34 o 
  -2  -9   5        0.13        0.65      2.77 o 
  -1  -9   5       17.50        9.38      2.55 o 
   0  -9   5        5.65        1.90      2.68 o 
   1  -9   5       15.37       15.88      2.40 o 
   2  -9   5        9.50        4.04      3.12 o 
  -6  -8   5       15.26        9.91      5.34 o 
  -5  -8   5        4.24       -0.05      3.37 o 
  -4  -8   5       23.72       13.73      3.74 o 
  -3  -8   5       11.16       10.20      4.08 o 
  -2  -8   5      167.98      146.12      7.36 o 
  -1  -8   5       11.27        5.92      2.82 o 
   0  -8   5      137.09      134.37      9.21 o 
   1  -8   5       40.41       38.50      2.95 o 
   2  -8   5        0.32       -0.94      2.24 o 
   3  -8   5       36.36       39.49      2.42 o 
  -6  -7   5       34.84       34.62      5.40 o 
  -5  -7   5        9.75        3.57      3.38 o 
  -4  -7   5        7.46        4.45      3.16 o 
  -3  -7   5       13.14        8.93      4.03 o 
  -2  -7   5       32.79       33.86      2.62 o 
  -1  -7   5        3.13        5.74      2.39 o 
   0  -7   5       88.02      105.27      3.37 o 
   1  -7   5       77.36       72.47      3.38 o 
   2  -7   5        2.85        3.69      2.42 o 
   3  -7   5       73.51       77.57      3.87 o 
   4  -7   5       26.66       17.82      2.87 o 
  -7  -6   5        3.00        7.85      5.57 o 
  -6  -6   5       68.35       89.33      6.59 o 
  -5  -6   5        0.20       -2.05      5.54 o 
  -4  -6   5      351.65      341.72     49.05 o 
  -3  -6   5      360.48      335.81      8.18 o 
  -2  -6   5       72.79       67.20      3.21 o 
  -1  -6   5        2.73        0.66      2.26 o 
   0  -6   5      116.29      116.44      3.49 o 
   1  -6   5       90.46       76.05      2.70 o 
   2  -6   5       25.76       29.30      2.13 o 
   3  -6   5       68.31       81.57      3.52 o 
   4  -6   5       31.19       35.20      2.38 o 
   5  -6   5       15.46       15.32      3.23 o 
  -7  -5   5        0.10       -4.85      5.23 o 
  -6  -5   5       36.31       28.67      5.69 o 
  -5  -5   5       17.95       11.38      3.19 o 
  -4  -5   5       59.16       55.89      4.07 o 
  -3  -5   5       68.11       64.75      2.35 o 
  -2  -5   5       17.70       12.49      1.85 o 
  -1  -5   5      214.20      223.12      4.98 o 
   0  -5   5       81.07       76.61      2.64 o 
   1  -5   5        0.70        4.32      1.66 o 
   2  -5   5      282.90      300.97      6.68 o 
   3  -5   5      117.00      119.24      4.95 o 
   4  -5   5       49.09       45.16      2.59 o 
   5  -5   5      102.66      124.65      6.78 o 
   6  -5   5       51.77       52.85      3.52 o 
  -7  -4   5        2.19        9.85      6.04 o 
  -6  -4   5        7.48        6.09      4.26 o 
  -5  -4   5        1.29       -0.65      4.16 o 
  -4  -4   5       63.74       66.54      2.69 o 
  -3  -4   5       66.77       70.35      2.37 o 
  -2  -4   5        0.43        0.72      1.87 o 
  -1  -4   5      213.56      214.50      4.32 o 
   0  -4   5       95.62       86.69      2.90 o 
   1  -4   5        7.09        9.16      1.45 o 
   2  -4   5      560.73      563.11      9.54 o 
   3  -4   5      299.90      304.16      7.56 o 
   4  -4   5       66.90       63.37      2.88 o 
   5  -4   5      363.43      410.84      8.97 o 
   6  -4   5       25.52       24.71      2.18 o 
  -7  -3   5        7.67        4.64      4.22 o 
  -6  -3   5        0.54        0.89      4.07 o 
  -5  -3   5        7.62        5.09      3.84 o 
  -4  -3   5      356.14      386.76      5.07 o 
  -3  -3   5      333.13      332.81      5.04 o 
  -2  -3   5      226.32      228.03      8.19 o 
  -1  -3   5     1285.25     1300.89     18.40 o 
   0  -3   5       16.05       12.34      2.27 o 
   1  -3   5      321.48      286.97      4.72 o 
   2  -3   5     1171.55     1204.72     13.09 o 
   3  -3   5      146.40      163.47      5.30 o 
   4  -3   5       92.86       99.44      4.34 o 
   5  -3   5      139.78      153.67      5.53 o 
   6  -3   5        0.38        0.92      2.79 o 
   7  -3   5       15.97       18.30      2.76 o 
  -7  -2   5      147.57      153.38      5.63 o 
  -6  -2   5       58.05       56.22      4.61 o 
  -5  -2   5        1.80       -0.75      2.53 o 
  -4  -2   5      153.59      171.63      3.50 o 
  -3  -2   5       24.29       22.43      1.66 o 
  -2  -2   5      762.07      779.25     13.32 o 
  -1  -2   5     2087.95     2255.67     22.67 o 
   0  -2   5        0.08        1.68      1.31 o 
   1  -2   5     2820.58     2965.16     25.32 o 
   2  -2   5      364.86      335.81      7.59 o 
   3  -2   5      630.54      613.44     13.01 o 
   4  -2   5      516.91      542.90     10.09 o 
   5  -2   5       86.69       74.04      5.19 o 
   6  -2   5       23.66       22.88      2.85 o 
   7  -2   5      122.08      130.68      4.53 o 
  -8  -1   5        7.62       11.57      5.00 o 
  -7  -1   5        6.97        3.50      4.65 o 
  -6  -1   5       27.34       24.66      2.75 o 
  -5  -1   5      206.89      217.68      6.16 o 
  -4  -1   5       87.79       84.14      4.93 o 
  -3  -1   5      338.73      371.28      3.95 o 
  -2  -1   5      860.79      920.49     13.39 o 
  -1  -1   5      169.39      174.15      5.62 o 
   0  -1   5       44.76       47.89      2.98 o 
   1  -1   5     1675.42     1726.89     17.26 o 
   2  -1   5      212.83      237.42      5.79 o 
   3  -1   5      215.72      255.82      5.71 o 
   4  -1   5      509.29      529.21      9.11 o 
   5  -1   5      189.86      175.56      9.21 o 
   6  -1   5      124.61      120.01     11.77 o 
   7  -1   5      231.78      247.19      6.72 o 
  -7   0   5       97.33      103.57      7.40 o 
  -6   0   5       10.22        5.41      5.28 o 
  -5   0   5      115.73      118.98      4.77 o 
  -4   0   5       31.47       32.69      4.81 o 
  -3   0   5      153.82      171.27      4.88 o 
  -2   0   5      326.69      358.20      5.70 o 
  -1   0   5     3276.23     3737.41     26.59 o 
   0   0   5       64.09       92.29      3.81 o 
   1   0   5      755.35      827.41     10.91 o 
   2   0   5       40.38       40.98      1.59 o 
   3   0   5      297.85      281.33      6.44 o 
   4   0   5      451.43      386.94      8.96 o 
   5   0   5       23.07       25.46      4.42 o 
   6   0   5       42.52       39.85      3.30 o 
   7   0   5       29.43       33.16      2.86 o 
   8   0   5        3.89       10.10      2.83 o 
  -7   1   5       22.78       16.31      4.30 o 
  -6   1   5       34.20       26.60      3.33 o 
  -5   1   5      181.95      188.63      5.69 o 
  -4   1   5       17.13       19.75      1.98 o 
  -3   1   5      762.28      830.74      7.58 o 
  -2   1   5       14.02       13.97      1.94 o 
  -1   1   5      298.43      309.54      7.16 o 
   0   1   5      432.58      427.22      7.85 o 
   1   1   5      352.35      363.15      6.75 o 
   2   1   5      255.28      300.96      5.54 o 
   3   1   5     3355.14     3369.93     26.12 o 
   4   1   5      454.96      441.82      9.75 o 
   5   1   5      188.13      174.70      5.47 o 
   6   1   5      329.73      353.74     25.91 o 
   7   1   5        0.77       -0.71      2.59 o 
   8   1   5       30.85       29.62      3.14 o 
  -7   2   5        3.34        0.71      3.69 o 
  -6   2   5        7.57        8.61      2.54 o 
  -5   2   5       69.33       76.63      3.75 o 
  -4   2   5       24.34       19.23      3.42 o 
  -3   2   5      265.52      272.64      4.56 o 
  -2   2   5        1.18       -0.04      1.69 o 
  -1   2   5     1539.82     1588.25     17.21 o 
   0   2   5     1040.50     1098.18     13.15 o 
   1   2   5      311.06      310.42      6.29 o 
   2   2   5      276.61      284.96      5.40 o 
   3   2   5     1365.96     1268.96     16.39 o 
   4   2   5      159.91      156.09      4.67 o 
   5   2   5      328.04      345.11      7.15 o 
   6   2   5      443.63      433.02      6.97 o 
   7   2   5        0.39        0.35      2.11 o 
   8   2   5       40.31       39.47      8.22 o 
  -7   3   5       12.04       13.19      3.43 o 
  -6   3   5       50.97       54.19      3.23 o 
  -5   3   5        0.62       -2.49      2.56 o 
  -4   3   5      165.99      157.87      6.38 o 
  -3   3   5      276.19      285.02      6.91 o 
  -2   3   5      477.05      507.81     10.85 o 
  -1   3   5     1231.68     1257.02     16.12 o 
   0   3   5      442.53      410.06      8.36 o 
   1   3   5       35.83       38.11      2.45 o 
   2   3   5      898.57      812.37     10.06 o 
   3   3   5     2232.71     2149.86     23.57 o 
   4   3   5        4.47        6.51      1.47 o 
   5   3   5       74.39       75.40      3.30 o 
   6   3   5       45.94       44.90      2.14 o 
   7   3   5       25.33       28.96      2.14 o 
   8   3   5       68.92       70.79      7.65 o 
  -7   4   5        9.98        5.84      3.48 o 
  -6   4   5       42.11       40.65      2.66 o 
  -5   4   5        0.12       -0.02      2.61 o 
  -4   4   5      355.47      342.28      9.02 o 
  -3   4   5      173.69      185.69      4.25 o 
  -2   4   5      516.43      526.95      9.20 o 
  -1   4   5     2790.76     2973.10     27.98 o 
   0   4   5     1001.79     1039.61     14.84 o 
   1   4   5      950.85      944.63     13.20 o 
   2   4   5      511.79      468.42      8.57 o 
   4   4   5      151.25      139.84      3.13 o 
   5   4   5     1658.58     1625.81     11.54 o 
   6   4   5      495.18      445.95      6.35 o 
   7   4   5      111.30      112.25      4.06 o 
   8   4   5      105.80       93.66      4.45 o 
  -6   5   5        1.66        2.95      2.84 o 
  -5   5   5      106.87       98.71      4.03 o 
  -4   5   5      115.42      103.93      4.19 o 
  -3   5   5      319.81      313.52      5.64 o 
  -2   5   5      196.55      199.94      6.15 o 
  -1   5   5      544.27      501.33      8.30 o 
   0   5   5        3.13        7.20      1.87 o 
   1   5   5      649.06      613.84     11.85 o 
   2   5   5      351.90      392.74      8.84 o 
   3   5   5        7.09        3.25      2.75 o 
   4   5   5       79.12       78.40      2.49 o 
   5   5   5      128.47      125.09      3.03 o 
   6   5   5       37.31       33.29      2.11 o 
   7   5   5       61.42       77.42      3.44 o 
   8   5   5        4.00       -2.71      2.71 o 
  -6   6   5        0.50        1.31      3.45 o 
  -5   6   5       61.51       60.03      3.62 o 
  -4   6   5       41.30       44.37      3.76 o 
  -3   6   5       12.92        8.20      2.98 o 
  -2   6   5       59.68       60.93      2.87 o 
  -1   6   5       84.02       84.01      3.16 o 
   0   6   5       63.24       80.15      3.46 o 
   1   6   5      616.06      595.79     12.91 o 
   2   6   5     1429.34     1486.13     29.06 o 
   3   6   5        5.66        8.22      1.56 o 
   4   6   5      786.10      792.07      9.99 o 
   5   6   5       83.69       82.75      2.98 o 
   6   6   5        0.27        1.64      2.23 o 
   7   6   5       24.14       35.13      3.78 o 
   8   6   5       72.15       64.49      6.33 o 
  -5   7   5       14.73       13.79      3.66 o 
  -4   7   5      132.82      119.83      7.92 o 
  -3   7   5       79.87       87.47      7.56 o 
  -2   7   5      282.82      252.10      7.78 o 
  -1   7   5       71.95       62.67      3.87 o 
   0   7   5       19.44       20.38      2.36 o 
   1   7   5      513.10      495.97      7.93 o 
   2   7   5       10.26       12.74      2.79 o 
   3   7   5      482.20      469.42     13.49 o 
   4   7   5      103.56      106.17      4.70 o 
   5   7   5        2.00        5.09      2.31 o 
   6   7   5       75.12       66.96      6.78 o 
   7   7   5       21.82       31.52      6.63 o 
   8   7   5        1.45        3.83      5.70 o 
  -4   8   5        0.04       -3.56      3.56 o 
  -3   8   5       81.92       80.77      6.64 o 
  -2   8   5       57.60       79.33      6.72 o 
  -1   8   5        3.40       -4.32      4.32 o 
   0   8   5      324.29      333.33      5.76 o 
   1   8   5      834.34      879.98     10.93 o 
   2   8   5      188.47      191.86      5.17 o 
   3   8   5      240.72      227.68      5.92 o 
   4   8   5       49.47       50.84      3.34 o 
   5   8   5       31.09       28.19      3.82 o 
   6   8   5       33.09       46.53      6.20 o 
   7   8   5        4.36        7.67      5.93 o 
   8   8   5        0.36        1.70      5.37 o 
  -4   9   5        0.09       -0.18      2.56 o 
  -3   9   5       69.58       63.29      5.16 o 
  -2   9   5      120.84      125.13      7.77 o 
  -1   9   5        6.38        7.32      3.34 o 
   0   9   5       58.31       61.13      3.79 o 
   1   9   5       45.13       42.25      3.14 o 
   2   9   5       30.37       37.32      3.28 o 
   3   9   5       32.61       25.40      3.49 o 
   4   9   5       26.69       38.47      4.87 o 
   5   9   5       37.32       39.97      3.89 o 
   6   9   5       29.53       37.90      6.52 o 
   7   9   5        4.57        7.41      5.07 o 
  -3  10   5       16.06       15.99      2.83 o 
  -2  10   5        4.68        9.86      2.37 o 
  -1  10   5       48.01       51.60      3.20 o 
   0  10   5       84.66       83.17      4.54 o 
   1  10   5       22.84       25.62      3.23 o 
   2  10   5       35.50       30.46      2.94 o 
   3  10   5        0.72        1.95      2.99 o 
   4  10   5       14.09       16.40      4.30 o 
   5  10   5       11.95       11.66      4.59 o 
   6  10   5       26.98       33.79      3.73 o 
   7  10   5        1.09        0.24      4.01 o 
  -1  11   5       63.50       54.58      4.24 o 
   0  11   5        2.08       -1.58      3.12 o 
   1  11   5        2.29        3.34      2.83 o 
   2  11   5       75.81       69.72      3.02 o 
   3  11   5       99.39      113.18      4.69 o 
   4  11   5       13.15       10.09      3.83 o 
   5  11   5       80.61       85.15      5.77 o 
   6  11   5        1.06        1.44      3.51 o 
   1  12   5        0.31       -4.16      4.16 o 
   2  12   5       37.35       34.82      2.75 o 
   3  12   5        1.31        1.09      3.95 o 
   4  12   5        3.35        1.45      3.39 o 
  -4  -9   6        3.25        1.57      2.96 o 
  -3  -9   6        1.60       -0.98      3.48 o 
  -2  -9   6        2.17        0.03      2.56 o 
  -1  -9   6       42.60       35.41      4.66 o 
   0  -9   6       10.80        5.61      3.38 o 
   1  -9   6        6.74        6.30      3.02 o 
  -5  -8   6       13.77        8.86      8.48 o 
  -4  -8   6       21.19        8.64      3.85 o 
  -3  -8   6       18.32       18.51      3.61 o 
  -2  -8   6       23.96       24.42      2.77 o 
  -1  -8   6       10.89       12.20      2.62 o 
   0  -8   6        0.00       -1.31      2.22 o 
   1  -8   6       12.90       14.79      2.40 o 
   2  -8   6       22.57       20.84      3.78 o 
   3  -8   6        0.42        0.28      3.02 o 
  -6  -7   6        3.48        3.77      5.41 o 
  -5  -7   6        9.49        3.22      4.97 o 
  -4  -7   6      118.93       82.48     21.27 o 
  -3  -7   6        3.25        3.57      2.88 o 
  -2  -7   6       15.55       19.96      2.50 o 
  -1  -7   6        8.37        7.01      2.84 o 
   0  -7   6       16.57       12.15      2.29 o 
   1  -7   6       35.72       39.52      3.04 o 
   2  -7   6       63.37       51.15      3.35 o 
   3  -7   6        1.24       -0.03      2.20 o 
   4  -7   6       14.53       14.14      2.65 o 
  -6  -6   6       18.51       17.87      4.69 o 
  -5  -6   6        0.78        4.79      3.53 o 
  -4  -6   6       58.49       58.49      5.06 o 
  -3  -6   6       24.81       14.79      2.62 o 
  -2  -6   6       56.99       46.24      2.56 o 
  -1  -6   6        3.48        2.71      2.24 o 
   0  -6   6      114.82      131.40      4.38 o 
   1  -6   6       66.78       67.10      3.20 o 
   2  -6   6        0.64        0.45      2.51 o 
   3  -6   6      146.96      149.78      6.40 o 
   4  -6   6       95.48       93.05      5.19 o 
   5  -6   6        0.75       -1.23      3.05 o 
  -7  -5   6        0.83        0.91      4.81 o 
  -6  -5   6       26.82       27.86      5.54 o 
  -5  -5   6       71.08       79.08      9.60 o 
  -4  -5   6      131.01      121.55      5.78 o 
  -3  -5   6        9.11        9.66      2.10 o 
  -2  -5   6      474.35      449.24      8.96 o 
  -1  -5   6        1.31        3.07      1.79 o 
   0  -5   6      345.13      352.01      5.87 o 
   1  -5   6      305.67      304.58      5.79 o 
   2  -5   6       26.24       19.74      2.11 o 
   3  -5   6       14.89       15.78      2.13 o 
   4  -5   6       65.77       71.96      3.15 o 
   5  -5   6       22.65       32.69      2.73 o 
  -7  -4   6       12.18        8.07      5.43 o 
  -6  -4   6        3.50        3.29      4.05 o 
  -5  -4   6       16.77        8.87      4.16 o 
  -4  -4   6      100.79      101.43      3.53 o 
  -3  -4   6      156.24      155.80      3.55 o 
  -2  -4   6        0.21        0.36      1.85 o 
  -1  -4   6       40.55       38.15      1.77 o 
   0  -4   6      112.02      108.01      3.07 o 
   1  -4   6        6.63        6.34      1.55 o 
   2  -4   6      645.91      651.78      9.01 o 
   3  -4   6      130.08      134.96      4.24 o 
   4  -4   6        4.73        0.56      2.42 o 
   5  -4   6       69.89       73.26      4.57 o 
   6  -4   6       80.50       68.54      3.27 o 
  -7  -3   6        2.31        0.81      5.35 o 
  -6  -3   6       71.11       83.22      4.69 o 
  -5  -3   6        0.09        2.11      3.89 o 
  -4  -3   6       38.18       41.30      2.42 o 
  -3  -3   6      150.62      156.68      3.51 o 
  -2  -3   6        8.37       10.70      1.54 o 
  -1  -3   6       87.62       91.34      2.36 o 
   0  -3   6      337.26      334.74      4.87 o 
   1  -3   6       17.47       17.12      1.74 o 
   2  -3   6      305.58      298.41      7.91 o 
   3  -3   6      519.67      534.21      7.96 o 
   4  -3   6       34.34       38.25      4.09 o 
   5  -3   6      155.68      157.15     16.20 o 
   6  -3   6       51.62       51.00      3.89 o 
   7  -3   6        3.66        6.20      2.85 o 
  -7  -2   6        5.20        8.89      4.85 o 
  -6  -2   6       38.73       37.73      4.20 o 
  -5  -2   6       30.14       29.56      2.77 o 
  -4  -2   6      164.17      158.15      3.54 o 
  -3  -2   6      379.26      397.81     12.21 o 
  -2  -2   6       32.50       35.80      1.48 o 
  -1  -2   6      299.85      326.74      4.57 o 
   0  -2   6     2818.76     2988.74     28.50 o 
   1  -2   6       24.87       22.88      1.30 o 
   2  -2   6      378.94      387.71      4.93 o 
   3  -2   6      347.55      355.10      5.94 o 
   4  -2   6        1.67        6.43      2.33 o 
   5  -2   6      176.41      170.70      5.74 o 
   6  -2   6       34.69       37.64      3.31 o 
   7  -2   6       63.04       79.35      3.45 o 
  -7  -1   6       29.85       30.16      4.77 o 
  -6  -1   6        0.12        2.57      3.13 o 
  -5  -1   6       25.85       19.74      2.83 o 
  -4  -1   6       80.09       71.09      2.84 o 
  -3  -1   6       10.57       15.88      1.17 o 
  -2  -1   6        0.45        1.85      1.12 o 
  -1  -1   6      217.34      310.55      8.33 o 
   0  -1   6      368.50      401.34      9.20 o 
   1  -1   6      348.63      366.79      8.62 o 
   2  -1   6      949.03      908.60      9.74 o 
   3  -1   6       45.95       36.47      2.24 o 
   4  -1   6      576.57      593.55      9.67 o 
   5  -1   6      523.21      522.15     14.50 o 
   6  -1   6        5.72        1.34      2.90 o 
   7  -1   6       96.92      102.84      4.37 o 
  -7   0   6       33.29       40.19      4.02 o 
  -6   0   6        2.48        4.38      3.16 o 
  -5   0   6       11.46       13.31      2.53 o 
  -4   0   6       44.94       50.88      2.59 o 
  -3   0   6        2.25        6.24      1.92 o 
  -2   0   6     1287.71     1384.48     12.67 o 
  -1   0   6     4373.55     4915.80     35.02 o 
   0   0   6      153.06      149.20      5.42 o 
   1   0   6       65.19       72.07      3.69 o 
   2   0   6     1027.57     1008.90     14.02 o 
   3   0   6        7.23        8.87      1.56 o 
   4   0   6      309.00      295.51      7.27 o 
   5   0   6       17.85       11.91      3.34 o 
   6   0   6       74.04       91.03      4.20 o 
   7   0   6       72.19       66.93      3.58 o 
   8   0   6       20.13       17.25      3.52 o 
  -7   1   6        6.85        1.13      4.21 o 
  -6   1   6        1.52        2.27      3.32 o 
  -5   1   6       25.62       28.83      2.56 o 
  -4   1   6      224.51      233.24      7.98 o 
  -3   1   6        5.44        6.24      1.30 o 
  -2   1   6      712.31      706.53     12.84 o 
  -1   1   6      795.13      774.58     12.73 o 
   0   1   6      398.71      415.31      8.73 o 
   1   1   6     1023.16      957.56     12.67 o 
   2   1   6      569.26      533.63      8.63 o 
   3   1   6      425.21      386.66      8.60 o 
   4   1   6      751.19      704.57      9.13 o 
   5   1   6      192.50      187.75      5.51 o 
   6   1   6      102.70      129.21     13.96 o 
   7   1   6      185.03      177.58      4.73 o 
   8   1   6        3.26       -0.41      2.53 o 
  -7   2   6       32.85       35.51      3.97 o 
  -6   2   6       45.80       48.31      3.69 o 
  -5   2   6      676.56      697.58     13.39 o 
  -4   2   6        7.58        9.63      2.33 o 
  -3   2   6      276.74      280.02      5.04 o 
  -2   2   6      320.36      342.12      7.50 o 
  -1   2   6       69.20       67.69      4.01 o 
   0   2   6      381.75      407.11      8.68 o 
   1   2   6     1009.58      964.09     12.74 o 
   2   2   6      427.96      415.23      7.49 o 
   3   2   6      807.09      788.21      9.61 o 
   4   2   6      332.72      313.92      4.49 o 
   5   2   6        0.69        0.64      1.74 o 
   6   2   6      112.65      102.37      4.33 o 
   7   2   6       70.29       59.75      2.88 o 
   8   2   6        1.09        2.36      2.37 o 
  -7   3   6        0.36        0.14      3.72 o 
  -6   3   6        3.31        2.73      2.44 o 
  -5   3   6        2.79        4.29      2.54 o 
  -4   3   6        0.27        0.68      2.81 o 
  -3   3   6       87.92       92.45      3.25 o 
  -2   3   6      289.79      301.77      6.88 o 
  -1   3   6      332.41      379.02      9.40 o 
   0   3   6     1067.82     1164.71     15.55 o 
   1   3   6      433.71      426.21      8.68 o 
   2   3   6       95.67       81.65      3.47 o 
   3   3   6       36.99       36.08      3.04 o 
   4   3   6       56.69       53.45      2.82 o 
   5   3   6        5.73        5.73      2.18 o 
   6   3   6       23.35       20.70      3.05 o 
   7   3   6       10.86       18.12      1.99 o 
   8   3   6       36.22       49.75      2.91 o 
  -6   4   6       79.81       73.55      3.34 o 
  -5   4   6      102.45      109.13      5.17 o 
  -4   4   6        3.66        0.10      2.51 o 
  -3   4   6      176.13      180.99      4.38 o 
  -2   4   6      128.31      139.30      3.35 o 
  -1   4   6        7.68       12.57      1.43 o 
   0   4   6      184.56      165.36      6.34 o 
   1   4   6      477.31      529.53     10.39 o 
   2   4   6      277.11      271.43      6.91 o 
   3   4   6      825.72      838.05     14.26 o 
   4   4   6       20.42       20.66      1.71 o 
   5   4   6      312.81      305.16      5.80 o 
   6   4   6      197.28      179.77      4.66 o 
   7   4   6        9.87        7.67      1.94 o 
   8   4   6       76.17       93.57      4.32 o 
  -6   5   6        4.47        4.32      2.49 o 
  -5   5   6        1.27        0.43      2.37 o 
  -4   5   6       61.50       60.28      3.27 o 
  -3   5   6      168.69      155.59      5.20 o 
  -2   5   6       63.49       78.96      2.75 o 
  -1   5   6      644.28      686.53      6.92 o 
   0   5   6      312.96      316.17      4.87 o 
   1   5   6        6.14        1.32      3.80 o 
   2   5   6      189.72      178.40      4.42 o 
   3   5   6      356.07      336.68      9.45 o 
   4   5   6       60.77       58.90      2.41 o 
   5   5   6      794.34      808.99      9.98 o 
   6   5   6        0.44        1.04      1.99 o 
   7   5   6       51.62       60.58      2.93 o 
   8   5   6        0.28        4.77      2.79 o 
  -5   6   6        9.19       11.15      3.22 o 
  -4   6   6       44.54       46.74      3.36 o 
  -3   6   6       66.44       44.60     31.55 o 
  -2   6   6       71.18       71.82      4.10 o 
  -1   6   6      234.26      231.57      4.67 o 
   0   6   6      170.13      177.73      3.94 o 
   1   6   6      381.83      408.05      7.82 o 
   2   6   6     1364.27     1437.26     14.16 o 
   3   6   6        9.43        8.97      3.12 o 
   4   6   6      469.18      468.64     10.86 o 
   5   6   6      113.28      114.14      4.47 o 
   6   6   6       45.46       28.77      3.67 o 
   7   6   6       32.40       42.69      3.63 o 
   8   6   6       71.78       59.90      7.08 o 
  -5   7   6       23.22       18.04      3.49 o 
  -4   7   6      249.05      232.61     10.58 o 
  -3   7   6       43.44       43.53      5.81 o 
  -2   7   6       62.06       56.72      3.92 o 
  -1   7   6      381.90      395.90      7.44 o 
   0   7   6       44.04       47.16      3.17 o 
   1   7   6      219.26      210.16      6.06 o 
   2   7   6      163.95      146.38      6.81 o 
   3   7   6       30.31       30.28      2.85 o 
   4   7   6      102.19      108.62      3.98 o 
   5   7   6      130.77      128.13      5.58 o 
   6   7   6       21.36       20.72      2.96 o 
   7   7   6       47.14       54.50      6.62 o 
   8   7   6        0.15       -0.78      5.79 o 
  -4   8   6       10.93       10.99      3.67 o 
  -3   8   6        7.48        9.23      3.95 o 
  -2   8   6       19.04       33.90      4.50 o 
  -1   8   6      130.81      138.17      8.96 o 
   0   8   6      101.80       97.72      4.67 o 
   1   8   6      529.49      552.59      8.31 o 
   2   8   6       63.59       58.20      3.93 o 
   3   8   6        3.05        0.90      2.64 o 
   4   8   6      218.68      221.55     10.84 o 
   5   8   6       46.51       44.02     10.72 o 
   6   8   6       19.93       26.18      4.08 o 
   7   8   6       58.13       76.70      6.10 o 
   8   8   6       11.36        7.05      5.38 o 
  -3   9   6       18.53       13.92      3.82 o 
  -2   9   6      122.18      124.52      7.74 o 
  -1   9   6       13.55       15.53      4.41 o 
   0   9   6       42.51       39.32      3.21 o 
   1   9   6       89.78       90.59      4.50 o 
   2   9   6       57.46       65.81      3.99 o 
   3   9   6        4.22        2.17      2.98 o 
   4   9   6        3.65        5.05      4.03 o 
   5   9   6        1.44        5.30      3.64 o 
   6   9   6        1.23        4.06      5.71 o 
   7   9   6        2.33        9.84      5.06 o 
  -2  10   6       65.37       75.81      3.31 o 
  -1  10   6        1.76        3.45      3.97 o 
   0  10   6        2.20       -0.51      4.13 o 
   1  10   6        7.51        7.18      2.47 o 
   2  10   6       20.48       27.50      9.19 o 
   3  10   6       69.23       70.06      4.16 o 
   4  10   6       50.40       51.31      3.94 o 
   5  10   6       10.93        8.50      4.26 o 
   6  10   6       42.93       54.80      3.96 o 
  -1  11   6        3.18        4.03      3.82 o 
   0  11   6       35.17       32.93      3.61 o 
   1  11   6       16.77       17.87      3.67 o 
   2  11   6       26.57       25.80      2.38 o 
   3  11   6       61.20       62.02      3.59 o 
   4  11   6        0.09        4.73      2.85 o 
   5  11   6       35.39       40.02      4.19 o 
   6  11   6        4.90        8.26      3.78 o 
   1  12   6        2.62        4.61      3.70 o 
   2  12   6       40.08       40.71      3.68 o 
   3  12   6        2.78        6.92      2.55 o 
   4  12   6        0.99       -2.91      3.90 o 
  -2  -9   7        0.11       -3.43      3.43 o 
  -1  -9   7        0.36        3.96      3.47 o 
  -4  -8   7        0.68       -0.01      3.16 o 
  -3  -8   7        0.05       -3.41      3.41 o 
  -2  -8   7        0.02       -0.07      2.66 o 
  -1  -8   7        6.73        7.03      4.25 o 
   0  -8   7        5.62        3.13      2.69 o 
   1  -8   7        0.01        2.38      2.33 o 
   2  -8   7        9.58       15.96      3.17 o 
  -5  -7   7       16.91       11.80      5.92 o 
  -4  -7   7       40.14       29.07     10.81 o 
  -3  -7   7       23.47       21.78      2.63 o 
  -2  -7   7       17.24       18.95      2.45 o 
  -1  -7   7      156.46      157.28      5.99 o 
   0  -7   7       53.07       46.11      2.89 o 
   1  -7   7       19.38       21.87      3.15 o 
   2  -7   7      102.11      109.44      4.40 o 
   3  -7   7        2.68        1.98      2.28 o 
  -6  -6   7        0.68        1.99      4.56 o 
  -5  -6   7        8.49        7.88      3.29 o 
  -4  -6   7        4.13        4.20      2.73 o 
  -3  -6   7       40.93       32.37      2.50 o 
  -2  -6   7       10.65        3.45      2.34 o 
  -1  -6   7        0.20        0.03      2.23 o 
   0  -6   7       47.58       45.43      2.67 o 
   1  -6   7      132.20      142.58      5.71 o 
   2  -6   7        5.35        6.55      2.62 o 
   3  -6   7        0.63        1.41      2.39 o 
   4  -6   7       20.30       21.42      2.99 o 
  -6  -5   7        2.35        3.03      4.81 o 
  -5  -5   7        7.05        8.18      2.98 o 
  -4  -5   7      101.53      116.06     12.12 o 
  -3  -5   7      103.13       89.08      3.39 o 
  -2  -5   7      499.26      514.21      8.60 o 
  -1  -5   7       64.87       60.73      2.44 o 
   0  -5   7        2.19        0.87      2.08 o 
   1  -5   7       74.66       74.73      3.24 o 
   2  -5   7       94.58       84.67      4.49 o 
   3  -5   7       72.47       73.09      3.24 o 
   4  -5   7      177.13      205.06     11.98 o 
   5  -5   7       17.93       23.62      3.27 o 
  -7  -4   7       11.34       24.62      5.97 o 
  -6  -4   7        2.87       -1.40      4.43 o 
  -5  -4   7       52.43       46.13      6.19 o 
  -4  -4   7        5.91        3.40      2.78 o 
  -3  -4   7        6.20        8.31      1.98 o 
  -2  -4   7       47.11       43.44      1.97 o 
  -1  -4   7        7.17        4.21      1.55 o 
   0  -4   7      287.45      285.16      5.24 o 
   1  -4   7      307.00      294.29      5.23 o 
   2  -4   7       92.18       90.46      3.55 o 
   3  -4   7       15.55       15.44      2.08 o 
   4  -4   7       66.00       61.60      3.81 o 
   5  -4   7        1.78        2.95      2.37 o 
   6  -4   7       45.36       49.84      3.56 o 
  -7  -3   7        0.35        3.60      4.00 o 
  -6  -3   7        4.05        5.74      4.01 o 
  -5  -3   7        5.79       12.71      4.12 o 
  -4  -3   7        2.79        1.54      2.47 o 
  -3  -3   7       92.74       88.77      2.93 o 
  -2  -3   7      264.70      280.07      4.31 o 
  -1  -3   7      259.02      251.22      4.26 o 
   0  -3   7      141.52      144.00      4.16 o 
   1  -3   7      184.50      189.36      5.32 o 
   2  -3   7       25.46       24.05      1.98 o 
   3  -3   7       69.18       72.77      3.16 o 
   4  -3   7       64.69       58.68      3.61 o 
   5  -3   7       18.07       21.98      2.52 o 
   6  -3   7      123.83      134.54      8.77 o 
  -7  -2   7        3.47        6.48      4.98 o 
  -6  -2   7        3.32        0.87      3.81 o 
  -5  -2   7       10.51        2.99      4.47 o 
  -4  -2   7       18.26       19.84      2.41 o 
  -3  -2   7        0.79        1.78      1.49 o 
  -2  -2   7       46.77       43.73      1.79 o 
  -1  -2   7       10.31        9.05      1.60 o 
   0  -2   7       69.48       80.44      2.33 o 
   1  -2   7      101.10       92.49      3.25 o 
   2  -2   7      216.72      224.52      4.60 o 
   3  -2   7      331.37      311.20      6.24 o 
   4  -2   7       14.91       11.46      2.38 o 
   5  -2   7       59.67       63.01      5.36 o 
   6  -2   7      100.51      104.36      4.64 o 
   7  -2   7        0.50        4.81      2.35 o 
  -7  -1   7        5.47        3.39      4.43 o 
  -6  -1   7       97.76      103.38      4.09 o 
  -5  -1   7      104.39       99.11      4.00 o 
  -4  -1   7       33.60       38.57      2.51 o 
  -3  -1   7       28.80       28.64      1.39 o 
  -2  -1   7       38.46       46.51      2.58 o 
  -1  -1   7     1339.83     1415.36     20.73 o 
   0  -1   7      613.08      645.98      6.48 o 
   1  -1   7       43.44       58.01      2.24 o 
   2  -1   7      251.31      253.82      5.24 o 
   3  -1   7      354.71      354.56      7.41 o 
   4  -1   7       34.34       32.11      4.26 o 
   5  -1   7      348.82      378.84      8.21 o 
   6  -1   7       23.65       17.37      2.81 o 
   7  -1   7        2.28        6.78      2.33 o 
  -7   0   7        6.22        9.98      3.82 o 
  -6   0   7        0.06       -1.20      3.26 o 
  -5   0   7       29.95       25.64      2.89 o 
  -4   0   7      384.07      379.86      6.07 o 
  -3   0   7      310.88      346.89      4.98 o 
  -2   0   7      124.31      118.76      2.49 o 
  -1   0   7      380.51      421.17      4.72 o 
   0   0   7       71.92       63.35      4.05 o 
   1   0   7     1325.31     1377.05     18.10 o 
   2   0   7     1855.77     1879.27     30.06 o 
   3   0   7       63.61       57.14      2.81 o 
   4   0   7      260.08      270.53      6.30 o 
   5   0   7       92.59       96.73      6.27 o 
   6   0   7        8.06        4.17      4.54 o 
   7   0   7       49.38       46.98      2.50 o 
  -7   1   7        0.26       -2.32      3.71 o 
  -6   1   7       23.77       24.37      3.16 o 
  -5   1   7       72.47       66.13      3.56 o 
  -4   1   7        1.67        2.60      2.00 o 
  -3   1   7        3.77        3.03      1.54 o 
  -2   1   7      789.47      847.28      7.47 o 
  -1   1   7      115.70      111.67      3.96 o 
   0   1   7       19.25       19.44      2.37 o 
   1   1   7      118.90      153.83      5.64 o 
   2   1   7      324.25      348.72      7.80 o 
   3   1   7      226.30      257.89      4.30 o 
   4   1   7      154.93      143.85      6.42 o 
   5   1   7      263.63      251.09     20.27 o 
   6   1   7       21.72       15.32      2.11 o 
   7   1   7      156.86      140.49      5.89 o 
   8   1   7       17.53       11.25      3.90 o 
  -7   2   7       46.45       33.83      3.73 o 
  -6   2   7        3.81        1.91      2.92 o 
  -5   2   7      449.32      444.76     10.46 o 
  -4   2   7      114.91      122.67      5.15 o 
  -3   2   7        2.98        2.72      1.49 o 
  -2   2   7      336.57      348.30      3.92 o 
  -1   2   7     2295.27     2471.64     15.57 o 
   0   2   7        2.11        3.02      1.71 o 
   1   2   7     2321.74     2582.22     23.79 o 
   2   2   7      219.88      219.44      6.14 o 
   3   2   7       45.83       46.30      2.51 o 
   4   2   7      301.95      295.16      5.15 o 
   5   2   7      119.01      111.83      2.88 o 
   6   2   7       39.17       31.37      2.65 o 
   7   2   7       27.19       39.61      3.21 o 
   8   2   7       23.60       25.68      2.81 o 
  -6   3   7        0.03       -2.43      2.65 o 
  -5   3   7        1.29        0.23      2.59 o 
  -4   3   7       90.08       85.13      4.03 o 
  -3   3   7       47.54       45.44      2.30 o 
  -2   3   7      190.14      185.35      3.44 o 
  -1   3   7       76.22       76.02      3.12 o 
   0   3   7        0.64       -0.31      1.89 o 
   1   3   7      389.69      401.90      9.21 o 
   2   3   7       11.89       10.73      1.75 o 
   3   3   7      343.25      330.81      9.45 o 
   4   3   7      630.98      619.84     10.06 o 
   5   3   7       16.96       14.29      2.21 o 
   6   3   7      520.49      504.89      9.27 o 
   7   3   7      142.73      135.66      3.54 o 
   8   3   7        3.53        1.15      2.48 o 
  -6   4   7        8.56        8.39      2.16 o 
  -5   4   7       27.85       32.56      2.65 o 
  -4   4   7        0.74       -0.39      2.55 o 
  -3   4   7      189.42      197.04      4.78 o 
  -2   4   7      163.17      165.66      3.54 o 
  -1   4   7        3.21        5.99      1.44 o 
   0   4   7       88.37       82.49      3.58 o 
   1   4   7      847.63      871.74      9.45 o 
   2   4   7        1.42       -0.62      1.31 o 
   3   4   7      725.26      710.69     11.36 o 
   4   4   7      448.79      448.12      6.65 o 
   5   4   7      167.14      156.81      4.26 o 
   6   4   7        0.49        2.16      1.98 o 
   7   4   7       11.68        8.54      2.00 o 
   8   4   7       38.11       43.20      2.30 o 
  -6   5   7       37.24       29.05      4.19 o 
  -5   5   7       84.94       92.55      3.61 o 
  -4   5   7       10.74       11.35      2.58 o 
  -3   5   7       48.97       50.07      2.66 o 
  -2   5   7       62.55       67.00      3.38 o 
  -1   5   7        0.95       -1.51      1.59 o 
   0   5   7      928.50      960.33      9.13 o 
   1   5   7      500.82      513.14      7.16 o 
   2   5   7        3.31        5.53      1.97 o 
   3   5   7      414.49      391.59     10.51 o 
   4   5   7        4.08        5.00      2.00 o 
   5   5   7      283.83      294.64      6.14 o 
   6   5   7       30.28       31.79      2.32 o 
   7   5   7       31.54       25.85      2.01 o 
   8   5   7        2.40       -2.01      3.91 o 
  -5   6   7       20.36       22.38      3.58 o 
  -4   6   7       22.58       15.99      2.98 o 
  -3   6   7      236.49      217.33      7.64 o 
  -2   6   7        2.01       -0.34      2.17 o 
  -1   6   7       98.45       97.62      3.29 o 
   0   6   7      250.12      278.78      4.87 o 
   1   6   7        6.39        7.22      2.32 o 
   2   6   7      180.59      180.65      4.12 o 
   3   6   7      267.81      238.91      8.72 o 
   4   6   7        4.05        2.90      2.37 o 
   5   6   7       79.70       73.84      5.18 o 
   6   6   7       68.58       67.95      5.45 o 
   7   6   7       17.70       16.81      3.17 o 
   8   6   7      117.84      110.69      7.09 o 
  -5   7   7        1.28        1.81      3.21 o 
  -4   7   7       51.49       44.66      4.84 o 
  -3   7   7       16.67       19.32      3.16 o 
  -2   7   7        3.07        2.85      4.11 o 
  -1   7   7      184.90      190.29      9.51 o 
   0   7   7       73.75       90.59      3.70 o 
   1   7   7       22.36       18.98      2.19 o 
   2   7   7       21.98       16.99      3.47 o 
   3   7   7       61.34       68.20      5.35 o 
   4   7   7       51.51       61.58      3.11 o 
   5   7   7       97.90      101.20     14.13 o 
   6   7   7       57.75       54.38      4.20 o 
   7   7   7        2.16        0.50      5.93 o 
   8   7   7        0.53       -0.42      6.27 o 
  -4   8   7       16.03       18.51      3.35 o 
  -3   8   7       38.99       44.41      4.68 o 
  -2   8   7       16.45        5.90      4.57 o 
  -1   8   7      112.30      116.88      7.02 o 
   0   8   7       16.91       16.12      2.91 o 
   1   8   7        0.31        3.50      3.19 o 
   2   8   7       29.51       34.71      2.83 o 
   3   8   7       15.38        7.77      3.44 o 
   4   8   7      234.21      215.56     10.66 o 
   5   8   7      181.55      189.97      8.97 o 
   6   8   7       16.16        8.06      3.92 o 
   7   8   7       22.39       23.78      5.48 o 
  -3   9   7        5.03        4.28      3.33 o 
  -2   9   7       70.42       59.01      6.09 o 
  -1   9   7       62.60       67.64      5.92 o 
   0   9   7       87.19       82.93      7.58 o 
   1   9   7      384.09      371.19      9.51 o 
   2   9   7      302.79      299.52      6.53 o 
   3   9   7        2.41        3.10      3.14 o 
   4   9   7       31.24       40.33      5.08 o 
   5   9   7       57.51       58.33      4.25 o 
   6   9   7        0.73       -1.61      5.61 o 
   7   9   7       28.81       33.15      5.66 o 
  -2  10   7       25.15       24.25      3.67 o 
  -1  10   7       40.59       41.69      4.72 o 
   0  10   7       29.96       25.67      4.07 o 
   1  10   7      119.56      125.97      5.45 o 
   2  10   7       68.99       79.54      8.36 o 
   3  10   7       59.12       58.19      3.63 o 
   4  10   7       59.53       66.41      2.97 o 
   5  10   7        2.15        3.08      2.81 o 
   6  10   7        1.44        8.17      3.83 o 
  -1  11   7        4.90        5.45      3.58 o 
   0  11   7        9.81        4.07      3.55 o 
   1  11   7       51.03       56.75      5.13 o 
   2  11   7        5.85       10.28      2.69 o 
   3  11   7        8.09        7.68      2.92 o 
   4  11   7        0.51        3.14      2.62 o 
   5  11   7        4.75        7.29      4.08 o 
   1  12   7        9.17        6.79      3.19 o 
   2  12   7        1.41        0.43      3.45 o 
   3  12   7       10.35       10.07      3.22 o 
   4  12   7       24.98       24.88      3.02 o 
  -3  -8   8        7.00        2.99      3.16 o 
  -2  -8   8        7.40        2.45      2.57 o 
  -1  -8   8       16.80       18.16      6.36 o 
   0  -8   8       10.33       15.80      3.15 o 
   1  -8   8        0.16       -0.73      3.02 o 
  -4  -7   8        1.01       -2.99      3.60 o 
  -3  -7   8        0.15       -2.17      2.88 o 
  -2  -7   8        1.63       -0.19      2.29 o 
  -1  -7   8       22.52       22.91      2.95 o 
   0  -7   8       45.45       43.14      2.96 o 
   1  -7   8        2.07        4.42      2.43 o 
   2  -7   8       29.58       30.89      3.77 o 
  -5  -6   8        6.08        8.47      5.29 o 
  -4  -6   8       25.07       29.63      5.32 o 
  -3  -6   8        1.15       -0.95      2.68 o 
  -2  -6   8        3.17        3.43      2.46 o 
  -1  -6   8        7.19        6.67      2.35 o 
   0  -6   8       25.28       26.56      2.43 o 
   1  -6   8        8.81        4.38      2.59 o 
   2  -6   8        2.36        7.21      2.40 o 
   3  -6   8       18.97       15.63      2.45 o 
   4  -6   8        0.26        0.60      2.89 o 
  -6  -5   8        7.43        9.17      4.90 o 
  -5  -5   8        4.49        7.73      3.79 o 
  -4  -5   8       88.87       80.83      4.87 o 
  -3  -5   8        0.36        0.37      2.79 o 
  -2  -5   8       72.84       80.03      3.14 o 
  -1  -5   8        3.00        3.98      2.35 o 
   0  -5   8        0.64       -0.12      2.24 o 
   1  -5   8       80.60       85.59      5.61 o 
   2  -5   8       97.10      100.48      4.93 o 
   3  -5   8        5.20        4.42      2.60 o 
   4  -5   8       93.38       91.19      5.54 o 
  -6  -4   8        9.29        8.76      3.87 o 
  -5  -4   8        0.02       -2.09      3.89 o 
  -4  -4   8        5.08        4.08      2.89 o 
  -3  -4   8       44.02       37.25      2.91 o 
  -2  -4   8      103.89      108.12      3.33 o 
  -1  -4   8       70.98       58.09      2.41 o 
   0  -4   8      330.60      287.29      8.27 o 
   1  -4   8      101.85      112.17      4.02 o 
   2  -4   8      169.77      167.39      6.22 o 
   3  -4   8        1.52        2.98      2.70 o 
   4  -4   8       53.66       56.54      4.83 o 
   5  -4   8       34.28       31.41      3.63 o 
  -6  -3   8        8.63        7.93      3.53 o 
  -5  -3   8       24.63       23.47      3.96 o 
  -4  -3   8       21.50       18.58      3.15 o 
  -3  -3   8       29.46       28.49      2.54 o 
  -2  -3   8      614.55      635.17      6.89 o 
  -1  -3   8        3.85        3.55      1.71 o 
   0  -3   8      560.76      579.37      7.67 o 
   1  -3   8       76.56       74.32      2.71 o 
   2  -3   8       43.25       42.91      9.24 o 
   3  -3   8       21.37       17.87      2.29 o 
   4  -3   8      192.49      200.33      6.51 o 
   5  -3   8       12.14       12.01      2.60 o 
   6  -3   8       28.73       33.46      3.71 o 
  -6  -2   8        5.22       -1.97      3.71 o 
  -5  -2   8        9.44       13.11      2.85 o 
  -4  -2   8       33.23       27.51      3.08 o 
  -3  -2   8        1.73       -0.54      1.69 o 
  -2  -2   8       40.10       39.85      1.82 o 
  -1  -2   8       37.66       40.10      2.75 o 
   0  -2   8      308.14      331.76      6.70 o 
   1  -2   8       43.30       36.90      1.91 o 
   2  -2   8        0.06       -0.62      2.33 o 
   3  -2   8      157.88      152.22      6.99 o 
   4  -2   8       24.74       24.61      2.54 o 
   5  -2   8       13.15       14.69      2.56 o 
   6  -2   8       70.09       73.88      3.82 o 
  -7  -1   8        1.61        3.37      3.85 o 
  -6  -1   8        0.64        2.23      3.61 o 
  -5  -1   8        1.77        3.46      2.73 o 
  -4  -1   8        3.51        3.11      2.35 o 
  -3  -1   8      265.14      273.74      6.76 o 
  -2  -1   8      237.32      249.54      3.98 o 
  -1  -1   8        0.41        1.23      1.54 o 
   0  -1   8      444.78      488.40      7.10 o 
   1  -1   8      397.80      414.15      5.55 o 
   2  -1   8        3.20        9.17      2.32 o 
   3  -1   8      286.78      300.16      9.83 o 
   4  -1   8      120.60      119.58      4.74 o 
   5  -1   8       10.09       17.67      3.63 o 
   6  -1   8      149.96      152.56      8.23 o 
   7  -1   8       11.62       12.70      2.79 o 
  -7   0   8        2.96        9.07      3.98 o 
  -6   0   8       51.67       54.71      3.66 o 
  -5   0   8       15.87       14.90      2.80 o 
  -4   0   8        0.58       -0.74      4.05 o 
  -3   0   8       63.54       69.38      3.57 o 
  -2   0   8      305.54      325.19      4.39 o 
  -1   0   8       39.18       52.61      1.92 o 
   0   0   8       62.56       58.66      2.15 o 
   1   0   8        0.18       -0.36      1.57 o 
   2   0   8      300.68      295.11      4.99 o 
   3   0   8      174.22      158.54      7.55 o 
   4   0   8       12.06        5.30      2.38 o 
   5   0   8       24.58       25.11      6.06 o 
   6   0   8       92.47       93.68      5.11 o 
   7   0   8       41.10       32.61      2.92 o 
  -7   1   8        0.10        4.18      3.44 o 
  -6   1   8       26.62       24.94      2.97 o 
  -5   1   8        8.77        7.72      3.09 o 
  -4   1   8       48.27       45.97      2.57 o 
  -3   1   8        0.41       -0.40      1.79 o 
  -2   1   8        0.21        0.95      1.39 o 
  -1   1   8       68.86       80.52      2.28 o 
   0   1   8      488.61      542.89      8.74 o 
   1   1   8       87.30      102.78      2.90 o 
   2   1   8      441.26      462.22      7.34 o 
   3   1   8       41.86       38.66      2.42 o 
   4   1   8        2.93        1.94      2.95 o 
   5   1   8      268.06      260.27     11.08 o 
   6   1   8        3.08        3.50      2.67 o 
   7   1   8       74.44       74.66      9.40 o 
  -6   2   8        0.21       -1.83      2.82 o 
  -5   2   8        0.23        0.04      2.51 o 
  -4   2   8        4.42        4.46      2.41 o 
  -3   2   8        0.39        0.74      1.64 o 
  -2   2   8      200.79      209.81      4.01 o 
  -1   2   8      102.73      111.30      2.87 o 
   0   2   8       63.76       69.33      2.69 o 
   1   2   8      413.80      462.30      8.00 o 
   2   2   8     1147.25     1144.58     11.51 o 
   3   2   8       58.73       48.87      2.19 o 
   4   2   8      114.32      105.03      3.49 o 
   5   2   8      244.44      233.87      6.31 o 
   6   2   8       43.60       34.29      4.18 o 
   7   2   8       28.81       31.66      2.69 o 
   8   2   8       18.20       14.90      3.75 o 
  -6   3   8        0.28        0.80      2.64 o 
  -5   3   8        0.63        0.03      2.49 o 
  -4   3   8      133.23      150.32      5.23 o 
  -3   3   8      452.98      437.77      7.98 o 
  -2   3   8      146.07      133.07      2.98 o 
  -1   3   8      972.89     1017.36     10.14 o 
   0   3   8       17.74       24.46      1.68 o 
   1   3   8        0.67        3.77      1.54 o 
   2   3   8      467.72      470.19      6.23 o 
   3   3   8      166.46      173.02      7.27 o 
   4   3   8      652.85      672.00     12.24 o 
   5   3   8       86.92       78.23      3.90 o 
   6   3   8        2.98       10.48      3.20 o 
   7   3   8       85.68       83.64      3.60 o 
   8   3   8       36.84       36.02      3.71 o 
  -6   4   8        0.19        3.29      2.69 o 
  -5   4   8       61.35       55.69      3.03 o 
  -4   4   8       26.02       25.21      2.69 o 
  -3   4   8      589.95      539.16     10.59 o 
  -2   4   8      185.11      170.73      4.38 o 
  -1   4   8        5.32        5.02      1.43 o 
   0   4   8      267.06      263.96      3.77 o 
   1   4   8      483.14      513.08      7.20 o 
   2   4   8       20.94       23.61      1.96 o 
   3   4   8      131.56      131.99      4.36 o 
   4   4   8      279.94      274.88      7.97 o 
   5   4   8        8.59       10.14      2.69 o 
   6   4   8      146.27      152.57      4.22 o 
   7   4   8       70.38       72.56      3.79 o 
   8   4   8       11.73       11.87      3.11 o 
  -5   5   8       18.21       20.79      2.37 o 
  -4   5   8      110.59       95.05      5.70 o 
  -3   5   8       33.15       40.76      2.76 o 
  -2   5   8      256.44      296.24      7.51 o 
  -1   5   8      383.31      423.12      6.01 o 
   0   5   8       95.50       84.20      2.57 o 
   1   5   8      322.92      323.47      6.04 o 
   2   5   8        0.18        1.07      1.83 o 
   3   5   8      113.46      108.50      4.06 o 
   4   5   8      326.99      322.32      8.16 o 
   5   5   8      389.99      403.94     12.90 o 
   6   5   8        0.26       -3.38      3.38 o 
   7   5   8       49.61       48.34      5.65 o 
   8   5   8        0.55        5.04      5.02 o 
  -5   6   8       41.01       40.11      2.85 o 
  -4   6   8        0.25        3.80      2.85 o 
  -3   6   8        7.07        6.88      3.32 o 
  -2   6   8       74.27       77.88      3.59 o 
  -1   6   8        5.44        4.91      1.98 o 
   0   6   8      135.16      145.69      3.59 o 
   1   6   8      421.09      422.22      6.46 o 
   2   6   8       96.49      107.02      4.01 o 
   3   6   8       52.66       44.30      4.22 o 
   4   6   8       36.32       38.58      2.86 o 
   5   6   8       16.71        8.25      3.18 o 
   6   6   8       50.73       57.44      4.69 o 
   7   6   8       46.03       50.66      7.71 o 
   8   6   8       20.95       28.85      7.29 o 
  -4   7   8        4.76        4.11      2.97 o 
  -3   7   8        8.23       15.23      3.16 o 
  -2   7   8        4.57        6.61      3.01 o 
  -1   7   8       19.08       15.23      3.07 o 
   0   7   8      117.77      124.79      4.45 o 
   1   7   8        7.51        6.25      2.49 o 
   2   7   8      114.60       87.51      5.63 o 
   3   7   8      124.40      121.55      6.71 o 
   4   7   8       61.67       74.31      4.14 o 
   5   7   8       62.47       59.54      8.18 o 
   6   7   8       53.08       68.00      5.39 o 
   7   7   8        2.16        3.48      5.64 o 
  -4   8   8        0.71        2.05      2.95 o 
  -3   8   8       59.93       61.92      5.40 o 
  -2   8   8       56.64       50.41      3.43 o 
  -1   8   8       49.39       41.50      3.43 o 
   0   8   8      182.30      193.28      6.89 o 
   1   8   8      130.62      150.26      8.33 o 
   2   8   8       94.93       78.67      6.25 o 
   3   8   8      146.82      156.57      8.80 o 
   4   8   8       42.15       39.12      5.19 o 
   5   8   8       16.28       24.30      4.52 o 
   6   8   8        0.37       -2.70      4.24 o 
   7   8   8        0.33        3.39      5.08 o 
  -3   9   8       31.27       29.87      3.42 o 
  -2   9   8        7.97        9.42      3.64 o 
  -1   9   8       16.43       17.80      4.18 o 
   0   9   8        0.55        0.27      2.66 o 
   1   9   8        2.30        7.09      2.53 o 
   2   9   8       15.62       20.67      2.99 o 
   3   9   8       27.49       31.83      3.22 o 
   4   9   8       38.43       45.17      3.85 o 
   5   9   8       73.37       73.82      4.39 o 
   6   9   8       26.58       27.64      3.69 o 
   7   9   8       11.13        9.87      5.01 o 
  -2  10   8        0.51       -0.07      3.12 o 
  -1  10   8       14.04       19.95      3.56 o 
   0  10   8        3.95        2.67      3.59 o 
   1  10   8      119.01      108.72      5.31 o 
   2  10   8       64.41       77.92      4.51 o 
   3  10   8        1.29        0.89      2.93 o 
   4  10   8        6.66        4.82      2.36 o 
   5  10   8       17.71       14.08      2.87 o 
   6  10   8        0.69        6.12      4.71 o 
  -1  11   8       19.14       19.35      3.55 o 
   0  11   8        0.58        2.50      3.62 o 
   1  11   8       27.96       33.98      4.01 o 
   2  11   8        1.45        3.39      2.69 o 
   3  11   8        0.15        2.10      2.38 o 
   4  11   8        6.07        4.65      3.23 o 
   5  11   8       22.39       26.11      3.18 o 
   2  12   8       17.76       14.49      3.11 o 
   3  12   8        0.12       -0.19      3.39 o 
  -3  -7   9        3.11        6.32      3.41 o 
  -2  -7   9        1.30        0.63      3.08 o 
  -1  -7   9        3.79       -1.66      2.07 o 
   0  -7   9        1.67       -1.94      2.47 o 
   1  -7   9        9.70        5.77      2.32 o 
  -4  -6   9        1.85        8.27      4.85 o 
  -3  -6   9        7.74        6.07      2.66 o 
  -2  -6   9        3.70        3.25      2.31 o 
  -1  -6   9        5.04        6.82      2.27 o 
   0  -6   9       33.34       31.73      2.32 o 
   1  -6   9       18.63       12.68      2.66 o 
   2  -6   9        3.21        6.35      2.20 o 
   3  -6   9       34.96       34.24      3.04 o 
  -5  -5   9        0.12        4.56      3.52 o 
  -4  -5   9        6.51        5.82      3.44 o 
  -3  -5   9        0.69        0.12      2.54 o 
  -2  -5   9        0.14       -1.27      2.42 o 
  -1  -5   9        5.80        6.43      2.40 o 
   0  -5   9       14.64       13.52      2.26 o 
   1  -5   9        4.13        6.21      2.63 o 
   2  -5   9       33.14       39.04      2.91 o 
   3  -5   9       38.12       29.80      2.48 o 
   4  -5   9        1.44        0.99      2.78 o 
  -5  -4   9        1.63        1.80      3.35 o 
  -4  -4   9        0.10        2.23      3.73 o 
  -3  -4   9       12.14        9.99      2.65 o 
  -2  -4   9       62.08       60.93      3.72 o 
  -1  -4   9      129.44      124.21     10.48 o 
   0  -4   9      104.71      100.66      3.94 o 
   1  -4   9        0.55       -1.89      2.27 o 
   2  -4   9        0.68        0.21      2.61 o 
   3  -4   9       17.39       18.93      3.69 o 
   4  -4   9        3.86        9.16      3.37 o 
   5  -4   9       64.97       67.77      4.12 o 
  -6  -3   9        2.40        0.79      3.51 o 
  -5  -3   9        5.75        7.72      3.45 o 
  -4  -3   9       17.25       13.03      3.76 o 
  -3  -3   9        0.08        0.68      2.32 o 
  -2  -3   9       96.76      100.45      3.26 o 
  -1  -3   9        8.07        5.92      2.57 o 
   0  -3   9      513.08      542.06      7.57 o 
   1  -3   9      209.53      218.71      8.30 o 
   2  -3   9      206.42      205.00     10.52 o 
   3  -3   9        2.54        2.46      2.78 o 
   4  -3   9       74.24       78.18      5.48 o 
   5  -3   9       18.05       15.33      3.66 o 
  -6  -2   9       24.11       19.50      4.32 o 
  -5  -2   9       37.39       39.67      4.88 o 
  -4  -2   9      121.80      129.04      6.00 o 
  -3  -2   9        0.01       -1.50      2.92 o 
  -2  -2   9      151.72      165.70      3.59 o 
  -1  -2   9      350.12      352.82      7.03 o 
   0  -2   9      362.54      349.81      5.92 o 
   1  -2   9      210.32      213.51      5.34 o 
   2  -2   9      341.02      365.61      8.52 o 
   3  -2   9        0.05        0.14      2.81 o 
   4  -2   9      160.17      180.11      8.47 o 
   5  -2   9       48.31       45.64      4.05 o 
   6  -2   9        0.23       -1.81      3.63 o 
  -6  -1   9        5.30        5.25      4.01 o 
  -5  -1   9        2.64        1.59      2.70 o 
  -4  -1   9       27.87       18.85      2.41 o 
  -3  -1   9        2.93        2.14      2.60 o 
  -2  -1   9        2.20        3.31      2.15 o 
  -1  -1   9       11.17       11.12      1.64 o 
   0  -1   9        1.33        2.18      2.07 o 
   1  -1   9       71.30       68.61      3.01 o 
   2  -1   9       21.90       24.73      2.52 o 
   3  -1   9       15.81       20.55      3.73 o 
   4  -1   9       70.64       69.36      3.68 o 
   5  -1   9        0.69       -1.51      2.18 o 
   6  -1   9       28.53       26.44      3.76 o 
  -6   0   9        0.08        3.42      3.58 o 
  -5   0   9       23.55       28.09      3.35 o 
  -4   0   9       49.04       57.50      3.37 o 
  -3   0   9        9.92       10.41      2.06 o 
  -2   0   9       63.66       66.33      2.15 o 
  -1   0   9        3.84        2.16      1.78 o 
   0   0   9      120.40      120.47      5.18 o 
   1   0   9      710.75      742.52     10.34 o 
   2   0   9      170.84      155.68      3.98 o 
   3   0   9       79.66       87.93      5.63 o 
   4   0   9      133.27      128.15      6.56 o 
   5   0   9        1.99        2.35      2.75 o 
   6   0   9       99.94      102.36      6.72 o 
   7   0   9       25.64       22.61      2.65 o 
  -6   1   9        7.69        6.30      2.58 o 
  -5   1   9        0.10        0.60      2.92 o 
  -4   1   9        5.24        2.52      3.13 o 
  -3   1   9      311.61      311.60      5.15 o 
  -2   1   9      700.66      717.21      7.72 o 
  -1   1   9       59.14       64.01      2.22 o 
   0   1   9      169.91      167.48      3.65 o 
   1   1   9       10.11       12.13      2.85 o 
   2   1   9      171.19      160.28      4.64 o 
   3   1   9      557.83      496.69     12.38 o 
   4   1   9       84.10       63.32      5.31 o 
   5   1   9       36.59       39.16      4.39 o 
   6   1   9      156.70      166.48      8.30 o 
   7   1   9        0.76        2.57      2.76 o 
  -6   2   9       12.19       14.92      5.77 o 
  -5   2   9        7.40       13.03      2.99 o 
  -4   2   9        3.69        0.86      2.54 o 
  -3   2   9       83.55       78.16      3.89 o 
  -2   2   9       28.94       22.80      2.19 o 
  -1   2   9       67.72       71.12      2.35 o 
   0   2   9      103.38      106.15      2.94 o 
   1   2   9       59.83       66.22      2.99 o 
   2   2   9        7.21       10.58      1.95 o 
   3   2   9       34.31       31.67      2.51 o 
   4   2   9        2.33        3.67      3.35 o 
   5   2   9       39.36       41.92      4.43 o 
   6   2   9       26.75       28.27      3.87 o 
   7   2   9        7.49        4.27      2.60 o 
  -6   3   9        2.03        5.56      2.46 o 
  -5   3   9       40.48       35.16      2.56 o 
  -4   3   9      100.78       89.47      3.94 o 
  -3   3   9      354.38      371.24      7.46 o 
  -2   3   9       21.70       18.95      1.70 o 
  -1   3   9      263.60      256.92      5.13 o 
   0   3   9      185.60      199.48      4.44 o 
   1   3   9        1.86        1.88      1.73 o 
   2   3   9      346.54      342.93      6.64 o 
   3   3   9      549.34      556.58     13.60 o 
   4   3   9       27.22       22.09      2.63 o 
   5   3   9      100.00       98.55      6.47 o 
   6   3   9       41.79       42.03      4.57 o 
   7   3   9        8.50       11.63      2.82 o 
  -5   4   9        5.64        5.33      2.31 o 
  -4   4   9       15.50       11.70      2.19 o 
  -3   4   9        5.64        3.54      2.14 o 
  -2   4   9        2.67        3.43      2.20 o 
  -1   4   9        1.93        1.60      1.53 o 
   0   4   9      180.86      216.85      4.69 o 
   1   4   9        3.20        3.02      1.60 o 
   2   4   9      201.18      183.58      3.76 o 
   3   4   9       59.27       61.41      3.27 o 
   4   4   9      130.78      127.80      6.48 o 
   5   4   9        1.36        2.69      3.48 o 
   6   4   9        0.04        0.98      2.54 o 
   7   4   9       47.79       44.38      3.12 o 
  -5   5   9        2.90        3.59      3.03 o 
  -4   5   9        1.02        3.08      2.75 o 
  -3   5   9        6.98        6.00      2.65 o 
  -2   5   9       74.06       69.77      3.58 o 
  -1   5   9      459.25      495.98      6.74 o 
   0   5   9        9.36        8.23      1.78 o 
   1   5   9      121.65      126.29      3.59 o 
   2   5   9       34.35       29.67      1.75 o 
   3   5   9       24.11       35.56      3.78 o 
   4   5   9      276.71      288.92      7.82 o 
   5   5   9      232.03      235.76      9.82 o 
   6   5   9       22.95       24.32      3.35 o 
   7   5   9       25.41       25.62      3.10 o 
  -5   6   9        1.63        2.53      3.23 o 
  -4   6   9       21.98       26.85      3.64 o 
  -3   6   9        1.24       -1.08      2.94 o 
  -2   6   9       21.98       21.75      2.50 o 
  -1   6   9        0.42        0.83      2.46 o 
   0   6   9       11.07       10.10      2.15 o 
   1   6   9      125.07      104.97      3.95 o 
   2   6   9       50.01       53.58      2.61 o 
   3   6   9       71.18       67.19      4.56 o 
   4   6   9       91.57       93.10      6.90 o 
   5   6   9       66.99       55.13      5.10 o 
   6   6   9       33.74       43.03      4.47 o 
   7   6   9       29.52       34.99      6.21 o 
  -4   7   9        8.92       12.39      2.58 o 
  -3   7   9        2.70       -0.03      2.75 o 
  -2   7   9      181.32      180.33      6.70 o 
  -1   7   9       92.12       92.14      4.98 o 
   0   7   9       46.59       50.09      3.76 o 
   1   7   9      308.12      311.06      6.79 o 
   2   7   9       39.05       46.34      6.38 o 
   3   7   9      262.26      262.68     10.05 o 
   4   7   9      127.46      132.24      5.58 o 
   5   7   9        0.70        0.55      3.07 o 
   6   7   9       33.70       33.17      4.06 o 
   7   7   9       11.93        3.44      5.41 o 
  -3   8   9        8.08        4.32      3.84 o 
  -2   8   9       10.49       16.48      2.80 o 
  -1   8   9       24.06       25.66      3.08 o 
   0   8   9      129.54      107.85      7.43 o 
   1   8   9       49.90       52.56      3.44 o 
   2   8   9        0.89       -0.66      3.87 o 
   3   8   9       69.19       68.81      6.07 o 
   4   8   9       65.99       65.11      6.14 o 
   5   8   9        0.32       -2.65      4.97 o 
   6   8   9        2.35       -3.14      4.06 o 
   7   8   9       26.69       28.48      4.85 o 
  -3   9   9       21.73       21.99      3.11 o 
  -2   9   9        0.80        1.52      3.76 o 
  -1   9   9        4.11        5.38      2.99 o 
   0   9   9       20.31       23.45      2.98 o 
   1   9   9      106.32      118.87      5.30 o 
   2   9   9        0.91        0.59      2.74 o 
   3   9   9        0.34       -0.12      2.75 o 
   4   9   9        1.91        4.15      3.83 o 
   5   9   9        4.07        1.56      3.49 o 
   6   9   9       34.16       27.20      3.76 o 
  -1  10   9        2.65       -1.23      3.80 o 
   0  10   9       30.47       29.33      3.12 o 
   1  10   9        0.90        0.08      4.33 o 
   2  10   9       28.11       20.55      2.25 o 
   3  10   9       43.56       44.06      3.08 o 
   4  10   9        0.01       -1.57      2.50 o 
   5  10   9       13.37       15.41      2.66 o 
   6  10   9        0.56        1.82      3.92 o 
   0  11   9        1.63       -0.83      3.17 o 
   1  11   9        7.57        8.28      4.18 o 
   2  11   9        1.79        1.26      2.40 o 
   3  11   9        4.49        7.38      2.46 o 
   4  11   9        3.78        2.01      2.54 o 
   5  11   9       43.37       39.05      3.20 o 
  -3  -6  10        1.73        0.33      4.19 o 
  -2  -6  10        0.77       -3.62      3.79 o 
  -1  -6  10        1.69        1.82      2.62 o 
   0  -6  10        2.66        3.87      2.42 o 
   1  -6  10        1.24       -0.55      3.54 o 
   2  -6  10        0.15       -2.41      3.02 o 
  -4  -5  10        0.96        0.66      4.22 o 
  -3  -5  10        2.09        8.49      4.26 o 
  -2  -5  10        6.51        9.74      3.08 o 
  -1  -5  10       16.97       17.67      2.30 o 
   0  -5  10       16.20       18.90      3.57 o 
   1  -5  10       18.77       18.78      2.45 o 
   2  -5  10        7.52        7.87      2.41 o 
   3  -5  10       13.90       15.05      2.84 o 
  -5  -4  10        0.58        0.47      4.17 o 
  -4  -4  10       10.95        8.99      4.11 o 
  -3  -4  10       26.26       25.67      4.39 o 
  -2  -4  10       11.64        6.39      2.55 o 
  -1  -4  10       66.60       71.54      3.65 o 
   0  -4  10       68.62       69.39      6.30 o 
   1  -4  10        0.31       -2.07      2.62 o 
   2  -4  10        9.27        7.92      3.35 o 
   3  -4  10       96.37       97.61      4.12 o 
   4  -4  10       11.71       10.02      3.33 o 
  -5  -3  10        6.36        3.07      4.03 o 
  -4  -3  10        3.38        0.42      3.43 o 
  -3  -3  10       13.65       18.86      3.53 o 
  -2  -3  10        0.38        0.57      3.28 o 
  -1  -3  10       19.44       15.47      2.10 o 
   0  -3  10       33.46       26.95      3.02 o 
   1  -3  10       46.05       30.06      9.05 o 
   2  -3  10       51.24       45.78      3.34 o 
   3  -3  10        0.31       -1.27      4.43 o 
   4  -3  10        4.04        4.50      3.60 o 
   5  -3  10       31.84       33.61      3.40 o 
  -5  -2  10        7.06        4.54      3.88 o 
  -4  -2  10        7.58        6.86      3.60 o 
  -3  -2  10        4.60        1.26      2.99 o 
  -2  -2  10        7.70        4.46      3.29 o 
  -1  -2  10        2.69        0.61      2.41 o 
   0  -2  10      215.27      239.40      7.40 o 
   1  -2  10       41.66       45.09      3.44 o 
   2  -2  10      673.96      698.08     12.24 o 
   3  -2  10       19.81       10.54      3.62 o 
   4  -2  10       24.50       38.05      4.08 o 
   5  -2  10       46.97       44.41      3.08 o 
  -6  -1  10        0.09        0.30      3.89 o 
  -5  -1  10        5.11        1.10      4.05 o 
  -4  -1  10        0.06        0.24      3.78 o 
  -3  -1  10        3.15        2.03      2.85 o 
  -2  -1  10        1.05       -0.54      4.84 o 
  -1  -1  10       34.45       34.30      2.60 o 
   0  -1  10      116.65      118.91      6.65 o 
   1  -1  10        2.52        4.52      2.17 o 
   2  -1  10       11.05       10.58      2.52 o 
   3  -1  10        0.03        0.04      3.25 o 
   4  -1  10        8.19        8.45      3.62 o 
   5  -1  10       28.85       32.42      4.02 o 
   6  -1  10        3.28        4.67      3.40 o 
  -6   0  10        6.46        3.27      3.42 o 
  -5   0  10        0.03       -3.02      3.02 o 
  -4   0  10       20.79       15.11      3.19 o 
  -3   0  10       19.06       14.22      2.55 o 
  -2   0  10       86.04       85.98      3.78 o 
  -1   0  10      117.51      117.25      4.58 o 
   0   0  10        6.45        4.82      2.53 o 
   1   0  10      296.18      297.89      7.44 o 
   2   0  10      164.73      163.09      5.58 o 
   3   0  10       62.70       59.25      5.17 o 
   4   0  10      169.26      163.58      5.73 o 
   5   0  10       10.78       13.62      3.53 o 
   6   0  10       36.33       34.85      4.14 o 
  -6   1  10        0.03       -1.37      3.72 o 
  -5   1  10        0.34        0.33      2.95 o 
  -4   1  10       20.27       21.49      3.13 o 
  -3   1  10        8.31        7.43      2.56 o 
  -2   1  10       20.49       20.98      2.65 o 
  -1   1  10       26.91       29.26      1.83 o 
   0   1  10       52.52       54.58      2.79 o 
   1   1  10      123.29      121.53      4.88 o 
   2   1  10      138.66      124.92      6.34 o 
   3   1  10       13.54       10.21      3.73 o 
   4   1  10      170.56      154.39      7.97 o 
   5   1  10       21.70       15.28      3.58 o 
   6   1  10       22.62       27.05      3.91 o 
   7   1  10       40.63       39.19      2.61 o 
  -5   2  10       18.35       15.39      2.27 o 
  -4   2  10        1.75       -1.23      3.22 o 
  -3   2  10      184.12      181.12      4.89 o 
  -2   2  10      484.55      480.70      6.67 o 
  -1   2  10       42.14       45.79      2.07 o 
   0   2  10      128.02      139.83      3.29 o 
   1   2  10        9.26        9.79      1.91 o 
   2   2  10        1.16        4.23      2.16 o 
   3   2  10        9.84       13.40      3.28 o 
   4   2  10       40.66       44.81      4.67 o 
   5   2  10        4.05        2.60      3.68 o 
   6   2  10       17.85       17.17      3.39 o 
   7   2  10       28.05       26.62      2.46 o 
  -5   3  10       13.79       10.47      2.75 o 
  -4   3  10        5.11        5.83      2.47 o 
  -3   3  10        3.29        3.72      3.57 o 
  -2   3  10        0.10        0.98      2.10 o 
  -1   3  10        0.02       -1.34      2.01 o 
   0   3  10       85.62       97.94      3.22 o 
   1   3  10       70.41       69.17      2.63 o 
   2   3  10      114.72      112.05      2.81 o 
   3   3  10      348.33      345.71      6.46 o 
   4   3  10       27.17       23.62      2.47 o 
   5   3  10      102.92      111.57      8.34 o 
   6   3  10       92.18       99.16      6.16 o 
   7   3  10        1.03        2.38      2.63 o 
  -5   4  10        4.67        4.97      2.70 o 
  -4   4  10        0.01        1.43      2.20 o 
  -3   4  10        0.19        0.29      2.21 o 
  -2   4  10      137.87      153.87      7.77 o 
  -1   4  10       77.46       78.73      3.51 o 
   0   4  10      148.69      148.95      3.60 o 
   1   4  10      102.11       98.86      3.12 o 
   2   4  10       74.67       71.27      2.62 o 
   3   4  10       35.63       30.17      3.52 o 
   4   4  10      130.36      135.92     10.68 o 
   5   4  10        2.69       -1.48      3.30 o 
   6   4  10       92.57       89.70      6.10 o 
   7   4  10        2.21       -3.80      7.43 o 
  -5   5  10        3.64        0.80      3.23 o 
  -4   5  10        4.86        2.75      4.82 o 
  -3   5  10       47.02       50.76      3.87 o 
  -2   5  10       22.04       18.91      2.49 o 
  -1   5  10      583.20      592.06      8.63 o 
   0   5  10       74.17       69.91      2.54 o 
   1   5  10       76.96       74.00      2.89 o 
   2   5  10      254.18      235.73      7.39 o 
   3   5  10       27.22       22.11      2.56 o 
   4   5  10       49.81       48.01      2.74 o 
   5   5  10       39.50       43.76      4.73 o 
   6   5  10        9.15        7.42      3.18 o 
   7   5  10       52.57       52.49      4.03 o 
  -4   6  10        5.48        7.96      2.56 o 
  -3   6  10        0.97        1.15      2.47 o 
  -2   6  10        8.72        8.06      2.44 o 
  -1   6  10       23.02       19.56      2.21 o 
   0   6  10       16.51       19.56      2.09 o 
   1   6  10       92.62       98.59      3.03 o 
   2   6  10       65.33       70.60      4.21 o 
   3   6  10       17.07       13.40      2.69 o 
   4   6  10      225.13      230.20      9.94 o 
   5   6  10       52.25       52.22      4.97 o 
   6   6  10        6.16        6.72      3.03 o 
   7   6  10        1.16        0.49      2.78 o 
  -4   7  10       17.97       19.55      3.67 o 
  -3   7  10        0.16       -1.33      2.66 o 
  -2   7  10       45.07       42.77      3.24 o 
  -1   7  10       91.53       96.17     13.29 o 
   0   7  10        0.28       -1.79      3.55 o 
   1   7  10      204.39      191.44      5.54 o 
   2   7  10       32.99       35.61      3.29 o 
   3   7  10       12.63        3.66      3.93 o 
   4   7  10       14.65       12.73      2.94 o 
   5   7  10       22.54       26.01      5.88 o 
   6   7  10        4.15        0.12      3.32 o 
   7   7  10       45.10       43.55      5.43 o 
  -3   8  10        0.54       -1.52      3.62 o 
  -2   8  10       11.17       18.06      2.84 o 
  -1   8  10        2.77        1.69      2.91 o 
   0   8  10        1.80        6.35      3.40 o 
   1   8  10        0.39        1.75      2.94 o 
   2   8  10        0.66        4.15      2.94 o 
   3   8  10       15.91       17.47      2.96 o 
   4   8  10       65.76       63.12      5.95 o 
   5   8  10       17.42       18.41      5.00 o 
   6   8  10        2.33       -4.13      5.09 o 
  -2   9  10        3.29        3.42      3.45 o 
  -1   9  10        0.03       -2.99      2.99 o 
   0   9  10       68.18       54.03      3.49 o 
   1   9  10       52.40       67.47      3.91 o 
   2   9  10        0.05        0.82      2.32 o 
   3   9  10       31.67       22.62      2.83 o 
   4   9  10       56.09       58.79      3.75 o 
   5   9  10        5.09        1.94      3.53 o 
   6   9  10       39.79       34.14      5.67 o 
  -1  10  10        1.53        6.05      3.19 o 
   0  10  10       96.87       78.57     11.93 o 
   1  10  10       53.19       53.27      2.69 o 
   2  10  10        1.25        0.97      2.18 o 
   3  10  10        4.53        3.80      2.11 o 
   4  10  10        1.02        1.68      2.53 o 
   5  10  10        0.39        3.51      2.51 o 
   1  11  10       13.54       22.05      3.73 o 
   2  11  10        0.23        2.88      3.69 o 
   3  11  10       32.96       35.24      3.22 o 
   4  11  10        2.43        2.06      3.33 o 
  -1  -6  11        1.45       -2.46      3.73 o 
  -3  -5  11        4.58        3.36      3.62 o 
  -2  -5  11       14.33       11.38      3.51 o 
  -1  -5  11        4.32       -1.88      3.92 o 
   0  -5  11       14.25       13.09      2.29 o 
   1  -5  11        6.05        9.01      2.49 o 
   2  -5  11        0.48        2.22      3.96 o 
  -4  -4  11        1.05        4.34      3.73 o 
  -3  -4  11        0.01        5.90      4.21 o 
  -2  -4  11        0.24       -0.27      3.31 o 
  -1  -4  11       20.58       17.24      2.91 o 
   0  -4  11        1.66        2.02      2.29 o 
   1  -4  11       83.64       86.83      5.59 o 
   2  -4  11        0.00       -0.70      2.46 o 
   3  -4  11       37.69       38.15      3.28 o 
  -4  -3  11        0.16        2.86      3.66 o 
  -3  -3  11        1.49       -0.31      3.16 o 
  -2  -3  11        0.42        0.89      3.15 o 
  -1  -3  11        3.81        3.90      3.13 o 
   0  -3  11       23.37       19.90      2.88 o 
   1  -3  11       74.44       75.28     10.37 o 
   2  -3  11       34.33       23.42      2.63 o 
   3  -3  11        3.68        4.11      3.21 o 
   4  -3  11        1.43        2.91      3.27 o 
  -5  -2  11        0.00        2.63      3.68 o 
  -4  -2  11        3.07        5.80      4.06 o 
  -3  -2  11        0.06        3.10      3.22 o 
  -2  -2  11       13.59        8.97      3.25 o 
  -1  -2  11       34.65       33.06      3.72 o 
   0  -2  11       68.16       72.84      6.79 o 
   1  -2  11       65.87       70.72      3.91 o 
   2  -2  11      144.41      144.80      5.57 o 
   3  -2  11        9.41        3.42      3.59 o 
   4  -2  11        0.41       -0.20      2.56 o 
   5  -2  11       15.80       19.42      3.14 o 
  -5  -1  11        7.64       11.29      3.61 o 
  -4  -1  11        0.02       -1.03      3.99 o 
  -3  -1  11       59.39       59.23      4.26 o 
  -2  -1  11        2.64        0.84      2.98 o 
  -1  -1  11       46.94       45.25      3.48 o 
   0  -1  11       80.31       83.03      4.46 o 
   1  -1  11       12.41       13.79      3.89 o 
   3  -1  11       72.86       67.47      5.42 o 
   4  -1  11        9.83        8.75      3.89 o 
   5  -1  11       83.09       88.64      5.41 o 
  -5   0  11       15.35       10.56      3.60 o 
  -4   0  11       34.61       37.97      4.96 o 
  -3   0  11        7.49        5.90      3.14 o 
  -2   0  11       57.88       52.42      4.09 o 
  -1   0  11       14.88       23.47      3.50 o 
   0   0  11       24.22       27.01      3.75 o 
   1   0  11       28.59       33.46      4.07 o 
   2   0  11       87.99       87.83      5.26 o 
   3   0  11        2.62       -0.51      3.94 o 
   4   0  11      102.20      107.53      6.77 o 
   5   0  11        5.67        5.90      3.65 o 
   6   0  11        5.02        3.61      2.52 o 
  -5   1  11        1.77        2.80      2.82 o 
  -4   1  11        1.54       -0.81      2.79 o 
  -3   1  11        8.56        7.37      2.55 o 
  -2   1  11      129.42      100.03      5.09 o 
  -1   1  11       26.74       23.70      2.40 o 
   0   1  11       26.22       22.16      2.34 o 
   1   1  11       62.89       73.62      2.88 o 
   2   1  11       31.43       37.09      3.04 o 
   3   1  11       38.34       27.64      3.86 o 
   4   1  11        5.67        4.11      3.76 o 
   5   1  11        4.90        2.72      3.25 o 
   6   1  11        0.04       -1.34      2.44 o 
  -5   2  11        2.96        4.46      2.30 o 
  -4   2  11        7.49        9.78      2.90 o 
  -3   2  11       48.28       34.81      3.11 o 
  -2   2  11       89.04       84.80      3.99 o 
  -1   2  11       43.28       49.51      3.99 o 
   0   2  11       26.97       27.94      2.17 o 
   1   2  11      168.76      184.09      4.32 o 
   2   2  11       56.73       51.27      5.12 o 
   3   2  11      146.35      170.06      5.86 o 
   4   2  11      200.75      201.07      8.99 o 
   5   2  11       56.62       49.13      3.65 o 
   6   2  11       42.56       46.69      3.04 o 
  -5   3  11        0.07       -1.84      2.66 o 
  -4   3  11        1.07       -2.25      2.33 o 
  -3   3  11        7.15        5.62      3.22 o 
  -2   3  11       47.85       43.18      3.22 o 
  -1   3  11        0.90       -0.48      2.34 o 
   0   3  11       32.86       38.24      2.01 o 
   1   3  11      116.31      117.13      3.65 o 
   2   3  11       49.15       46.34      3.08 o 
   3   3  11       38.29       37.10      2.38 o 
   4   3  11        3.42        2.35      2.55 o 
   5   3  11        8.36        9.57      2.51 o 
   6   3  11       21.45       22.22      2.93 o 
   7   3  11       21.20       18.43      3.20 o 
  -4   4  11        2.99        4.17      2.95 o 
  -3   4  11        5.27        7.73      3.19 o 
  -2   4  11       29.03       31.28      4.55 o 
  -1   4  11       18.52       18.52      2.16 o 
   0   4  11       33.97       29.84      2.35 o 
   1   4  11        4.47        5.59      1.81 o 
   2   4  11        7.12        7.60      2.53 o 
   3   4  11       82.77       84.12      3.42 o 
   4   4  11      127.46      125.56      4.98 o 
   5   4  11        0.79        1.47      2.75 o 
   6   4  11       35.08       39.51      3.82 o 
   7   4  11       19.84       19.27      2.99 o 
  -4   5  11        2.06        1.69      3.23 o 
  -3   5  11       91.86       84.28      4.50 o 
  -2   5  11       20.30       22.59      3.51 o 
  -1   5  11      106.72       98.60      5.43 o 
   0   5  11       51.41       46.02      2.80 o 
   1   5  11        9.18        6.08      2.27 o 
   2   5  11        8.12        6.38      2.87 o 
   3   5  11      122.30      120.45      4.08 o 
   4   5  11       70.31       60.46      3.56 o 
   5   5  11       36.04       32.08      3.75 o 
   6   5  11       59.00       56.94      4.62 o 
   7   5  11        2.32        3.41      2.54 o 
  -4   6  11        0.21       -0.12      3.66 o 
  -3   6  11        8.24        6.39      2.76 o 
  -2   6  11        3.16        1.66      2.43 o 
  -1   6  11        5.53        6.94      3.09 o 
   0   6  11      177.35      181.69      9.41 o 
   1   6  11      302.50      289.29      8.71 o 
   2   6  11       30.30       37.64      5.61 o 
   3   6  11      108.77       95.87      4.53 o 
   4   6  11        6.76        0.02      2.94 o 
   5   6  11       12.69       10.60      3.19 o 
   6   6  11        9.42       14.03      2.94 o 
   7   6  11        3.37        3.32      2.56 o 
  -3   7  11        6.61        0.44      2.63 o 
  -2   7  11        0.05       -0.65      2.89 o 
  -1   7  11        2.11        2.04      2.97 o 
   0   7  11        5.00        6.74      3.17 o 
   1   7  11      113.45      104.56      5.44 o 
   2   7  11        0.59        0.49      3.16 o 
   3   7  11       35.91       44.72      5.33 o 
   4   7  11        5.45        5.54      3.02 o 
   5   7  11       34.30       35.23      3.42 o 
   6   7  11        2.52        4.38      3.00 o 
  -2   8  11        3.73       -0.51      2.56 o 
  -1   8  11       82.22       78.27      3.97 o 
   0   8  11       74.48       80.95      7.15 o 
   1   8  11        2.57       -1.27      3.01 o 
   2   8  11       74.85       75.31      6.65 o 
   3   8  11       39.03       47.49      6.10 o 
   4   8  11        9.11        7.74      3.97 o 
   5   8  11       29.76       31.15      5.15 o 
   6   8  11        0.11       -4.72      5.54 o 
  -1   9  11        0.87        3.90      2.72 o 
   0   9  11        0.74       -1.45      2.74 o 
   1   9  11       17.87       15.43      2.76 o 
   2   9  11        5.77        3.29      2.34 o 
   3   9  11       36.81       27.28      2.37 o 
   4   9  11       47.18       44.76      3.11 o 
   5   9  11        1.14       -1.12      2.60 o 
   0  10  11       23.90       27.61      3.78 o 
   1  10  11        2.23        5.12      2.25 o 
   2  10  11        0.26       -0.89      2.21 o 
   3  10  11        0.37        1.10      2.13 o 
   4  10  11       16.70       20.67      2.43 o 
  -3  -4  12        3.11        3.22      3.67 o 
  -2  -4  12        1.11        5.05      3.65 o 
  -1  -4  12        0.44        4.93      2.95 o 
   0  -4  12        8.67        8.65      2.79 o 
   1  -4  12        0.34       -1.80      4.30 o 
   2  -4  12        0.17       -3.67      3.67 o 
  -3  -3  12        3.09        0.39      3.73 o 
  -2  -3  12        4.09        4.00      6.53 o 
  -1  -3  12        2.75        5.43      2.89 o 
   0  -3  12       77.47       86.23      8.93 o 
   1  -3  12        9.94       13.66      2.84 o 
   2  -3  12        7.38        5.14      3.57 o 
   3  -3  12       45.44       49.39      5.94 o 
  -4  -2  12        0.09        0.46      3.88 o 
  -3  -2  12       21.88       15.49      3.02 o 
  -2  -2  12        5.70        2.88      3.02 o 
  -1  -2  12        0.07        2.10      3.00 o 
   0  -2  12       51.45       57.93      3.13 o 
   1  -2  12       38.56       39.77      3.16 o 
   2  -2  12       11.21       15.99      3.66 o 
   3  -2  12        0.59       -0.10      2.83 o 
   4  -2  12        0.38        1.09      2.28 o 
  -4  -1  12        7.39       10.22      3.83 o 
  -3  -1  12        0.23        1.58      2.93 o 
  -2  -1  12       39.39       41.66      3.32 o 
  -1  -1  12        2.69       -0.82      3.16 o 
   0  -1  12        1.10        2.02      2.48 o 
   1  -1  12        5.06        3.09      2.85 o 
   2  -1  12       20.21       16.48      3.95 o 
   3  -1  12       75.26       77.18      5.30 o 
   4  -1  12      114.44      100.60      5.53 o 
   5  -1  12        0.02        1.20      2.38 o 
  -4   0  12       16.96       14.54      4.00 o 
  -3   0  12        0.03       -2.00      3.04 o 
  -2   0  12       10.97        6.09      3.07 o 
  -1   0  12        0.05        2.12      2.50 o 
   0   0  12       35.84       45.28      4.65 o 
   1   0  12       19.65       12.36      2.98 o 
   2   0  12       81.06       97.81      6.82 o 
   3   0  12        0.22        1.96      2.56 o 
   4   0  12       60.99       59.96      5.53 o 
   5   0  12       29.46       32.40      6.50 o 
  -4   1  12        0.12       -1.86      4.90 o 
  -3   1  12       59.76       62.54      5.50 o 
  -2   1  12       23.85       19.97      4.69 o 
  -1   1  12       41.88       43.91      2.95 o 
   0   1  12      107.08      114.54      5.77 o 
   1   1  12        8.08        7.59      3.00 o 
   2   1  12       28.98       30.89      4.11 o 
   3   1  12       25.00       26.80      2.84 o 
   4   1  12       19.13       18.33      2.80 o 
   5   1  12       50.17       56.00      3.14 o 
  -4   2  12        9.12        8.27      2.29 o 
  -3   2  12        0.42        2.12      3.54 o 
  -2   2  12       43.28       51.06      2.62 o 
  -1   2  12       23.42       16.32      2.61 o 
   0   2  12       79.57       80.98      3.92 o 
   1   2  12       40.10       38.04      2.77 o 
   2   2  12       34.63       31.71      4.34 o 
   3   2  12       11.65        7.90      2.61 o 
   4   2  12       23.88       26.60      3.83 o 
   5   2  12        1.34        4.39      2.41 o 
   6   2  12        0.22        2.28      3.16 o 
  -4   3  12        7.15        7.39      2.41 o 
  -3   3  12       18.06       11.94      2.42 o 
  -2   3  12      101.77       92.75      3.48 o 
  -1   3  12      146.15      156.92      5.22 o 
   0   3  12       32.34       34.44      2.30 o 
   1   3  12       23.96       19.69      2.19 o 
   2   3  12       31.28       36.73      2.37 o 
   3   3  12        1.04        0.97      2.63 o 
   4   3  12       31.83       39.22      2.98 o 
   5   3  12       46.11       47.83      2.74 o 
   6   3  12        0.22        0.01      2.82 o 
  -4   4  12       15.28       15.59      2.64 o 
  -3   4  12        0.55        2.51      2.58 o 
  -2   4  12       14.14       18.58      3.89 o 
  -1   4  12        7.79        9.47      2.18 o 
   0   4  12       24.31       15.64      2.14 o 
   1   4  12       66.95       64.48      3.86 o 
   2   4  12       27.82       35.24      3.19 o 
   3   4  12        2.38        1.00      2.31 o 
   4   4  12        2.03        1.80      2.59 o 
   5   4  12        0.20       -2.62      2.62 o 
   6   4  12       12.35       18.05      3.12 o 
  -3   5  12        0.78        1.27      2.74 o 
  -2   5  12        4.56        7.00      4.46 o 
  -1   5  12       10.34       13.78      2.46 o 
   0   5  12       38.96       44.22      3.44 o 
   1   5  12       19.89       18.86      2.67 o 
   2   5  12        9.52        9.39      2.73 o 
   3   5  12       25.98       25.16      2.32 o 
   4   5  12       76.01       76.50      3.37 o 
   5   5  12       16.11        7.19      2.65 o 
   6   5  12        2.84        6.71      2.78 o 
  -3   6  12       25.75       20.94      3.41 o 
  -2   6  12        7.93        7.22      2.61 o 
  -1   6  12        2.68        3.27      2.92 o 
   0   6  12      119.96      112.41      4.68 o 
   1   6  12      147.30      161.03     13.14 o 
   2   6  12       37.59       35.28      8.44 o 
   3   6  12       74.32       65.89      9.73 o 
   4   6  12       63.58       66.43      3.73 o 
   5   6  12        1.82       -0.36      2.60 o 
   6   6  12       33.36       41.95      2.60 o 
  -2   7  12       13.69       16.58      3.38 o 
  -1   7  12        5.58        1.08      3.56 o 
   0   7  12       26.83       32.50      4.21 o 
   1   7  12       15.85       11.42      2.85 o 
   2   7  12       10.00       10.84      3.05 o 
   3   7  12        6.02        3.44      3.14 o 
   4   7  12        0.16        0.21      3.58 o 
   5   7  12        0.12       -0.46      3.57 o 
   6   7  12       17.04       18.86      3.94 o 
  -2   8  12        0.30       -0.23      3.45 o 
  -1   8  12       19.71       16.54      3.70 o 
   0   8  12       13.99       15.84      3.45 o 
   1   8  12       14.95       16.18      3.65 o 
   2   8  12       34.01       19.44      3.69 o 
   3   8  12      208.88      207.09      8.81 o 
   4   8  12        0.08       -0.45      2.88 o 
   5   8  12       29.56       30.29      3.85 o 
   0   9  12       31.40       32.23      2.44 o 
   1   9  12        2.28        0.22      2.55 o 
   2   9  12        0.09        1.65      2.49 o 
   3   9  12        8.05        6.70      3.49 o 
   4   9  12        1.07       -1.06      2.40 o 
   5   9  12        2.05        5.07      3.38 o 
   1  10  12        0.15       -0.55      3.42 o 
   2  10  12       12.57        8.54      2.55 o 
   3  10  12        0.87        2.15      2.34 o 
  -2  -3  13        0.21       -0.67      3.66 o 
  -1  -3  13       17.39       13.00      2.67 o 
   0  -3  13        0.31        5.91      2.74 o 
   1  -3  13        0.09       -2.57      2.57 o 
   2  -3  13        1.08        0.90      3.55 o 
  -3  -2  13        0.81        0.03      3.54 o 
  -2  -2  13        4.06        3.30      2.69 o 
  -1  -2  13        0.02       -0.03      2.79 o 
   0  -2  13        8.36        5.03      5.35 o 
   1  -2  13       22.43       25.93      2.69 o 
   2  -2  13        2.14        4.90      2.82 o 
   3  -2  13        2.70       -0.45      3.42 o 
  -3  -1  13        2.37        5.62      3.73 o 
  -2  -1  13        1.45        0.49      2.82 o 
  -1  -1  13        1.04        3.24      2.72 o 
   0  -1  13        0.50        0.80      2.45 o 
   1  -1  13        9.61       11.37      2.37 o 
   2  -1  13       16.63       13.98      3.23 o 
   3  -1  13        3.78        6.17      3.52 o 
   4  -1  13       15.38       13.60      2.99 o 
  -3   0  13        4.38        2.67      3.87 o 
  -2   0  13        1.68        1.52      2.88 o 
  -1   0  13       13.72       14.06      2.80 o 
   0   0  13        5.18        3.54      2.48 o 
   1   0  13       22.85       25.02      2.36 o 
   2   0  13       12.74        7.69      3.71 o 
   3   0  13       10.21       10.83      3.35 o 
   4   0  13       10.80       11.95      2.49 o 
  -4   1  13       11.51        5.00      3.37 o 
  -3   1  13        9.16        6.65      4.03 o 
  -2   1  13        1.19       -2.29      3.06 o 
  -1   1  13       27.68       22.37      2.14 o 
   0   1  13       52.53       49.15      3.45 o 
   1   1  13        4.25        4.70      2.70 o 
   2   1  13        3.81        4.35      3.72 o 
   3   1  13       70.11       67.53      5.69 o 
   4   1  13       52.62       46.38      2.85 o 
   5   1  13       29.23       24.01      2.46 o 
  -3   2  13       26.09       20.39      2.49 o 
  -2   2  13        3.45        1.06      1.97 o 
  -1   2  13        4.95        1.66      2.49 o 
   0   2  13       12.34        9.62      2.52 o 
   1   2  13        5.63        6.61      2.49 o 
   2   2  13       26.44       26.80      4.54 o 
   3   2  13        2.60        3.01      3.60 o 
   4   2  13        1.80        1.48      2.47 o 
   5   2  13        3.16        2.50      2.37 o 
  -3   3  13       20.71       27.36      2.73 o 
  -2   3  13       22.92       22.81      3.00 o 
  -1   3  13        8.74       11.83      2.13 o 
   0   3  13       31.82       30.81      2.24 o 
   1   3  13       10.18        8.35      2.79 o 
   2   3  13       60.70       62.77      4.05 o 
   3   3  13       10.90        9.48      5.01 o 
   4   3  13       29.19       32.29      2.76 o 
   5   3  13       59.31       62.12      2.97 o 
  -3   4  13        2.12        5.55      2.61 o 
  -2   4  13        0.01        0.94      3.16 o 
  -1   4  13        1.26        1.92      2.47 o 
   0   4  13        8.85        9.31      2.20 o 
   1   4  13        3.64        5.08      2.17 o 
   2   4  13       18.12       17.21      2.92 o 
   3   4  13       60.15       59.09      9.00 o 
   4   4  13        4.33        3.76      2.59 o 
   5   4  13       12.75       12.55      2.59 o 
  -3   5  13        0.86        1.29      2.50 o 
  -2   5  13        0.69        3.03      2.66 o 
  -1   5  13       17.57       17.85      2.38 o 
   0   5  13        2.12        2.88      2.13 o 
   1   5  13       28.66       30.72      3.57 o 
   2   5  13        3.20        4.64      2.93 o 
   3   5  13       18.03       20.97      3.02 o 
   4   5  13        2.37        1.45      2.38 o 
   5   5  13        0.20       -3.25      3.25 o 
  -2   6  13        1.62        0.51      3.50 o 
  -1   6  13        4.83        6.67      3.90 o 
   0   6  13        0.39        1.96      2.70 o 
   1   6  13       12.36       13.45      2.80 o 
   2   6  13        0.54       -0.21      2.74 o 
   3   6  13      103.21       95.80     12.25 o 
   4   6  13       24.14       27.21      3.93 o 
   5   6  13        0.20        2.62      2.73 o 
  -2   7  13       18.28       15.96      3.08 o 
  -1   7  13        0.40        1.38      3.44 o 
   0   7  13       23.11       28.36      3.81 o 
   1   7  13        0.69        1.15      3.82 o 
   2   7  13       39.44       41.25      5.89 o 
   3   7  13       13.93       15.61      2.40 o 
   4   7  13       76.20       86.36      5.81 o 
   5   7  13        9.43       12.58      3.54 o 
  -1   8  13        2.52        2.41      3.33 o 
   0   8  13        2.13        2.74      3.36 o 
   1   8  13        4.09        2.35      3.38 o 
   2   8  13       20.03       12.60      3.73 o 
   3   8  13       77.74       84.50      4.46 o 
   4   8  13        0.77        3.74      2.59 o 
   1   9  13        6.44        4.27      2.32 o 
   2   9  13        0.38        4.12      2.57 o 
   3   9  13        0.13        1.89      2.46 o 
   0  -2  14        1.86       -2.24      3.90 o 
   1  -2  14        0.16        1.70      3.73 o 
  -2  -1  14        0.45       -3.06      4.36 o 
  -1  -1  14        9.65        8.34      2.72 o 
   0  -1  14        0.50        0.20      3.05 o 
   1  -1  14       20.55       22.52      2.40 o 
   2  -1  14        5.86        7.71      2.54 o 
  -2   0  14        4.01        4.22      2.38 o 
  -1   0  14        1.78       -1.69      2.42 o 
   0   0  14        2.30       -0.74      2.38 o 
   1   0  14        1.59        2.73      3.54 o 
   2   0  14        1.90        2.72      3.51 o 
   3   0  14        0.02        1.25      2.54 o 
  -2   1  14        1.20        0.72      3.05 o 
  -1   1  14        0.01       -1.97      2.49 o 
   0   1  14       38.45       35.96      2.66 o 
   1   1  14        0.13       -0.50      2.67 o 
   2   1  14        0.28        1.43      2.63 o 
   3   1  14        1.27        0.29      2.65 o 
   4   1  14        7.76        2.18      3.48 o 
  -2   2  14        0.03        5.88      3.78 o 
  -1   2  14        3.15        3.10      2.46 o 
   0   2  14        4.40        0.65      2.37 o 
   1   2  14       71.01       75.15      4.13 o 
   2   2  14        1.90        1.26      2.67 o 
   3   2  14       23.97       29.59      3.84 o 
   4   2  14        2.18        0.37      3.67 o 
  -2   3  14        6.74        4.79      3.68 o 
  -1   3  14        2.21        1.02      2.34 o 
   0   3  14        0.02       -1.16      2.38 o 
   1   3  14        1.16        1.48      2.55 o 
   2   3  14       36.60       41.82      6.46 o 
   3   3  14        5.75        2.79      3.57 o 
   4   3  14        2.05        1.06      3.37 o 
  -2   4  14        1.09        0.40      2.59 o 
  -1   4  14        1.67        0.49      2.38 o 
   0   4  14       13.97       19.15      2.84 o 
   1   4  14       25.21       26.22      3.83 o 
   2   4  14        2.36        0.29      3.55 o 
   3   4  14        1.33        0.15      3.36 o 
   4   4  14        4.03        2.52      3.68 o 
  -2   5  14        0.16        0.30      2.55 o 
  -1   5  14       17.92       14.01      2.58 o 
   0   5  14        2.66        0.86      2.25 o 
   1   5  14       68.05       72.66      3.88 o 
   2   5  14       83.54       82.34      3.94 o 
   3   5  14       49.35       50.86      3.36 o 
   4   5  14        0.02       -0.61      4.64 o 
  -1   6  14        4.22        3.87      3.67 o 
   0   6  14       19.77       19.62      3.89 o 
   1   6  14        7.92        4.30      2.68 o 
   2   6  14        1.67       -0.52      2.98 o 
   3   6  14        2.20        2.02      2.55 o 
   4   6  14        2.81       -3.14      4.68 o 
   0   7  14        2.59        4.11      3.25 o 
   1   7  14        0.54        0.23      3.34 o 
   2   7  14       10.81       16.28      2.69 o 
   3   7  14        3.63        0.51      2.91 o 
   4   7  14       12.43       10.25      3.67 o 
   1   8  14        9.62        9.31      3.33 o 
   2   8  14        0.21       -0.23      2.53 o 
   3   8  14       22.96       25.15      3.16 o 
  -1   1  15        1.39       -0.08      3.91 o 
   0   1  15       10.03        7.73      3.92 o 
   1   1  15        0.08        0.16      2.74 o 
   2   1  15        0.92       -0.09      2.61 o 
  -1   2  15        0.13        2.86      3.60 o 
   0   2  15        0.05        0.68      2.75 o 
   1   2  15        7.51        8.09      2.68 o 
   2   2  15       10.42       13.31      2.98 o 
   3   2  15        4.10        4.96      3.58 o 
  -1   3  15        0.16        3.79      3.75 o 
   0   3  15       24.67       23.20      2.90 o 
   1   3  15        3.30        5.96      6.42 o 
   2   3  15        4.61        2.27      3.57 o 
   3   3  15        0.22        3.88      3.49 o 
  -1   4  15        0.22       -3.88      3.88 o 
   0   4  15        0.73        5.41      3.91 o 
   1   4  15        2.84        6.76      3.83 o 
   2   4  15        1.76        4.01      3.30 o 
   3   4  15        9.62        7.63      3.69 o 
   0   5  15        0.92        4.96      3.83 o 
   1   5  15        4.03        6.66      3.58 o 
   2   5  15        0.09        4.13      3.62 o 
   3   5  15        3.47        4.93      3.99 o 
   1   6  15        1.40       -1.65      3.27 o 
   2   6  15        6.85        5.57      3.70 o 
                                                 
